# Supplementary material for: Complete Mitochondrial Genome of Porites cylindrica From the Xisha Islands: Characterization and Comparative Mitogenomics of the Genus
Source: Ecol Evol. 2026 Mar 18;16(3):e73297. doi: 10.1002/ece3.73297 (PMC13093563; doi:10.1002/ece3.73297)
Supplement: Supplementary file 3 — Table S1: Microsatellite sequence information for 13 complete mitochondrial genomes of 10 Porites species. [file ECE3-16-e73297-s007.xls]

## Sheet: SSR number
SSR	Porites cylindrica PQ666634	Porites cylindrica OZ037789	Porites harrisoni NC_037435.1	Porites fontanesii NC_037434.1	Porites lutea NC_029695.1	Porites porites NC_008166.1	Porites lobata NC_030186.1	Porites panamensis NC_024182.1	Porites lobata KU761954.1	Porites sverdrupi KU956960.1	Porites okinawensis NC_015644.1	Porites rus LN864762.1	Porites panamensis KU761953
Mononucleotide	5	4	5	4	4	5	4	5	4	5	4	5	5
Trinucleotide	1	1	1	1	1	1	1	1	1	1	1	1	1
Tetranucleotide	2	2	2		2	2	2	2	2	2	2	2	2

## Sheet: SSR length
SSR	Porites cylindrica PQ666634	Porites cylindrica OZ037789	Porites harrisoni NC_037435.1	Porites fontanesii NC_037434.1	Porites lutea NC_029695.1	Porites porites NC_008166.1	Porites lobata NC_030186.1	Porites panamensis NC_024182.1	Porites lobata KU761954.1	Porites sverdrupi KU956960.1	Porites okinawensis NC_015644.1	Porites rus LN864762.1	Porites panamensis KU761953
Mononucleotide	51	41	52	41	41	52	41	52	41	52	41	52	52
Trinucleotide	24	12	24	12	24	24	24	24	24	24	24	24	24
Tetranucleotide	12	24	12		12	12	12	12	12	12	12	12	12

## Sheet: Porites cylindrica PQ666634
Type	Start	End	Length
(GACA)3	3490	3501	12	rrnL	CDS
(G)10	5095	5104	10	rrnL_ND5	IGS
(T)10	8890	8899	10	CYTB_ND2	IGS
(T)10	10511	10520	10	ND6	CDS
(TTAT)3	10681	10692	12	ND6	CDS
(T)10	11879	11888	10	ND4	CDS
(T)11	12363	12373	11	ND4	CDS
(TAT)4	16314	16325	12	ND4L	CDS

## Sheet: Porites cylindrica OZ037789
Type	Start	End	Length
(GACA)3	89	100	12	rrnL	CDS
(T)10	5488	5497	10	CYTB_ND2	IGS
(T)10	7109	7118	10	ND6	CDS
(TTAT)3	7279	7290	12	ND6	CDS
(T)10	8477	8486	10	ND4	CDS
(T)11	8961	8971	11	ND4	CDS
(TAT)4	12912	12923	12	ND4L	CDS

## Sheet: Porites harrisoni NC_037435.1
Type	Start	End	Length
(GACA)3	852	863	12	rrnL	CDS
(G)11	2457	2467	11	rrnL_ND5	IGS
(T)10	6252	6261	10	CYTB_ND2	IGS
(T)10	7873	7882	10	ND6	CDS
(TTAT)3	8043	8054	12	ND6	CDS
(T)10	9241	9250	10	ND4	CDS
(T)11	9725	9735	11	ND4	CDS
(TAT)4	13676	13687	12	ND4L	CDS

## Sheet: Porites fontanesii NC_037434.1
Type	Start	End	Length
(T)10	6261	6270	10	CYTB_ND2	IGS
(T)10	7882	7891	10	ND6	CDS
(T)10	9251	9260	10	ND4	CDS
(T)11	9735	9745	11	ND4	CDS
(TAT)4	13685	13696	12	ND4L	CDS

## Sheet: Porites lutea NC_029695.1
Type	Start	End	Length
(GACA)3	3490	3501	12	trnF_rrnL	IGS
(T)10	8888	8897	10	trnM_ND2	IGS
(T)10	10509	10518	10	ND6	CDS
(TTAT)3	10679	10690	12	ND6	CDS
(T)10	11877	11886	10	ND4	CDS
(T)11	12361	12371	11	ND4	CDS
(TAT)4	16312	16323	12	ND4L	CDS

## Sheet: Porites porites NC_008166.1
Type	Start	End	Length
(T)10	3690	3699	10	CYTB_ND2	IGS
(T)10	5311	5320	10	ND6	CDS
(TTAT)3	5481	5492	12	ND6	CDS
(T)10	6679	6688	10	ND4	CDS
(T)11	7163	7173	11	ND4	CDS
(TAT)4	11116	11127	12	ND4L	CDS
(T)11	13183	13193	11	ATP8	CDS
(GACA)3	16925	16936	12	rrnL	CDS

## Sheet: Porites lobata NC_030186.1
Type	Start	End	Length
(GACA)3	852	863	12	rrnL	CDS
(T)10	6251	6260	10	CYTB_ND2	IGS
(T)10	7872	7881	10	ND6	CDS
(TTAT)3	8042	8053	12	ND6	CDS
(T)10	9240	9249	10	ND4	CDS
(T)11	9724	9734	11	ND4	CDS
(TAT)4	13675	13686	12	ND4L	CDS

## Sheet: Porites panamensis NC_024182.1
Type	Start	End	Length
(GACA)3	852	863	12	rrnL	CDS
(T)10	6232	6241	10	CYTB_ND2	IGS
(T)10	7853	7862	10	ND6	CDS
(TTAT)3	8023	8034	12	ND6	CDS
(T)10	9221	9230	10	ND4	CDS
(T)11	9705	9715	11	ND4	CDS
(TAT)4	13656	13667	12	ND4L	CDS
(T)11	15723	15733	11	ATP8	CDS

[truncated: 5 more sheets: Porites lobata KU761954.1, Porites sverdrupi KU956960.1, Porites okinawensis NC_015644.1, Porites rus LN864762.1, Porites panamensis KU761953]
