# Supplementary material for: Complete Mitochondrial Genome of Porites cylindrica From the Xisha Islands: Characterization and Comparative Mitogenomics of the Genus
Source: Ecol Evol. 2026 Mar 18;16(3):e73297. doi: 10.1002/ece3.73297 (PMC13093563; doi:10.1002/ece3.73297)
Supplement: Supplementary file 4 — Table S2: Long repeat sequence information for 13 complete mitochondrial genomes of 10 Porites species. [file ECE3-16-e73297-s005.xls]

## Sheet: Long repeat number
Long repeat	Porites cylindrica PQ666634	Porites cylindrica OZ037789	Porites harrisoni NC_037435.1	Porites fontanesii NC_037434.1	Porites lutea NC_029695.1	Porites porites NC_008166.1	Porites lobata NC_030186.1	Porites panamensis NC_024182.1	Porites lobata KU761954.1	Porites sverdrupi KU956960.1	Porites okinawensis NC_015644.1	Porites rus LN864762.1	Porites panamensis KU761953
Foward	2	2	2	2	2	3	2	3	2	3	2	2	3
Reverse	15	16	16	13	15	14	16	13	16	14	16	15	14
Complement	2	2	1	1	2	1	2	1	2	1	2	1	1

## Sheet: Long repeat length
Long repeat	Porites cylindrica PQ666634	Porites cylindrica OZ037789	Porites harrisoni NC_037435.1	Porites fontanesii NC_037434.1	Porites lutea NC_029695.1	Porites porites NC_008166.1	Porites lobata NC_030186.1	Porites panamensis NC_024182.1	Porites lobata KU761954.1	Porites sverdrupi KU956960.1	Porites okinawensis NC_015644.1	Porites rus LN864762.1	Porites panamensis KU761953
Foward	30	30	30	30	30	47	30	47	30	47	30	30	47
Reverse	239	254	258	212	239	228	254	213	254	228	254	239	224
Complement	31	31	16	15	31	16	31	16	31	16	31	16	16

## Sheet: Porites cylindrica PQ666634
Length	Start Pos1	Type	Start Pos2	Hamming Distance	E-value
20	14939	R	14939	0	8.9e-05
18	14894	R	14894	0	0.00142
17	3915	R	3915	0	0.00569
17	5840	R	5840	0	0.00569
17	12117	R	12117	0	0.00569
16	5207	C	14115	0	0.0228
15	1512	R	1512	0	0.0911
15	1543	R	6828	0	0.0911
15	1750	R	1750	0	0.0911
15	1755	R	16971	0	0.0911
15	3489	R	3489	0	0.0911
15	5062	R	5062	0	0.0911
15	11118	C	18630	0	0.0911
15	12269	R	12269	0	0.0911
15	12361	R	12361	0	0.0911
15	14563	R	14563	0	0.0911
15	14818	F	18612	0	0.0911
15	16579	F	17228	0	0.0911
15	18463	R	18463	0	0.0911

## Sheet: Porites cylindrica OZ037789
Length	Start Pos1	Type	Start Pos2	Hamming Distance	E-value
20	11537	R	11537	0	8.89e-05
18	11492	R	11492	0	1.42e-03
17	514	R	514	0	5.69e-03
17	2438	R	2438	0	5.69e-03
17	8715	R	8715	0	5.69e-03
16	1805	C	10713	0	2.28e-02
15	88	R	88	0	9.11e-02
15	1661	R	1661	0	9.11e-02
15	3426	R	16789	0	9.11e-02
15	7716	C	15228	0	9.11e-02
15	8867	R	8867	0	9.11e-02
15	8959	R	8959	0	9.11e-02
15	11161	R	11161	0	9.11e-02
15	11416	F	15210	0	9.11e-02
15	13177	F	13826	0	9.11e-02
15	13569	R	17001	0	9.11e-02
15	15061	R	15061	0	9.11e-02
15	15233	R	15233	0	9.11e-02
15	16758	R	16758	0	9.11e-02
15	16996	R	16996	0	9.11e-02

## Sheet: Porites harrisoni NC_037435.1
Length	Start Pos1	Type	Start Pos2	Hamming Distance	E-value
20	12301	R	12301	0	8.88e-05
19	18136	R	18136	0	0.000355
18	12256	R	12256	0	0.00142
17	1277	R	1277	0	0.00568
17	3202	R	3202	0	0.00568
17	9479	R	9479	0	0.00568
16	2569	C	11477	0	0.0227
15	851	R	851	0	0.0909
15	2424	R	2424	0	0.0909
15	4190	R	17535	0	0.0909
15	9723	R	9723	0	0.0909
15	11925	R	11925	0	0.0909
15	12180	F	15957	0	0.0909
15	13941	F	14590	0	0.0909
15	14333	R	17747	0	0.0909
15	15825	R	15825	0	0.0909
15	15979	R	15979	0	0.0909
15	17504	R	17504	0	0.0909
15	17742	R	17742	0	0.0909

## Sheet: Porites fontanesii NC_037434.1
Length	Start Pos1	Type	Start Pos2	Hamming Distance	E-value
20	12310	R	12310	0	8.9e-05
20	16008	R	16008	0	8.9e-05
18	12265	R	12265	0	0.00142
17	1275	R	1275	0	0.0057
17	3213	R	3213	0	0.0057
15	2580	C	11487	0	0.0912
15	2586	R	2586	0	0.0912
15	2747	R	8001	0	0.0912
15	9641	R	9641	0	0.0912
15	9733	R	9733	0	0.0912
15	11934	R	11934	0	0.0912
15	12189	F	15983	0	0.0912
15	13950	F	14599	0	0.0912
15	15834	R	15834	0	0.0912
15	17532	R	17532	0	0.0912
15	17770	R	17770	0	0.0912

## Sheet: Porites lutea NC_029695.1
Length	Start Pos1	Type	Start Pos2	Hamming Distance	E-value
20	14937	R	14937	0	8.89e-05
18	14892	R	14892	0	0.00142
17	3915	R	3915	0	0.00569
17	5838	R	5838	0	0.00569
17	12115	R	12115	0	0.00569
16	5205	C	14113	0	0.0228
15	1512	R	1512	0	0.0911
15	1543	R	6826	0	0.0911
15	1750	R	1750	0	0.0911
15	1755	R	16969	0	0.0911
15	3489	R	3489	0	0.0911
15	5062	R	5062	0	0.0911
15	11116	C	18628	0	0.0911
15	12267	R	12267	0	0.0911
15	12359	R	12359	0	0.0911
15	14561	R	14561	0	0.0911
15	14816	F	18610	0	0.0911
15	16577	F	17226	0	0.0911
15	18461	R	18461	0	0.0911

## Sheet: Porites porites NC_008166.1
Length	Start Pos1	Type	Start Pos2	Hamming Distance	E-value
20	9741	R	9741	0	8.9e-05
19	13424	R	13424	0	0.000356
18	9696	R	9696	0	0.00142
17	640	R	640	0	0.00569
17	6917	R	6917	0	0.00569
17	7157	F	13177	0	0.00569
17	17350	R	17350	0	0.00569
16	7	C	8917	0	0.0228
15	1628	R	14978	0	0.0911
15	7069	R	7069	0	0.0911
15	7161	R	7161	0	0.0911
15	9365	R	9365	0	0.0911
15	9620	F	13400	0	0.0911
15	11381	F	12030	0	0.0911
15	13266	R	13266	0	0.0911
15	14947	R	14947	0	0.0911
15	15185	R	15185	0	0.0911
15	16924	R	16924	0	0.0911

## Sheet: Porites lobata NC_030186.1
Length	Start Pos1	Type	Start Pos2	Hamming Distance	E-value
20	12300	R	12300	0	8.89e-05
18	12255	R	12255	0	0.00142
17	1277	R	1277	0	0.00569
17	3201	R	3201	0	0.00569
17	9478	R	9478	0	0.00569
16	2568	C	11476	0	0.0228
15	851	R	851	0	0.0911
15	2424	R	2424	0	0.0911
15	4189	R	17552	0	0.0911
15	8479	C	15991	0	0.0911
15	9630	R	9630	0	0.0911
15	9722	R	9722	0	0.0911
15	11924	R	11924	0	0.0911
15	12179	F	15973	0	0.0911
15	13940	F	14589	0	0.0911
15	14332	R	17764	0	0.0911
15	15824	R	15824	0	0.0911
15	15996	R	15996	0	0.0911
15	17521	R	17521	0	0.0911
15	17759	R	17759	0	0.0911

## Sheet: Porites panamensis NC_024182.1
Length	Start Pos1	Type	Start Pos2	Hamming Distance	E-value
20	12281	R	12281	0	8.88e-05
19	15979	R	15979	0	0.000355
18	12236	R	12236	0	0.00142
17	1277	R	1277	0	0.00568
17	3198	R	3198	0	0.00568
17	9459	R	9459	0	0.00568
17	9699	F	15717	0	0.00568
16	2565	C	11457	0	0.0227
15	851	R	851	0	0.0909
15	4170	R	17533	0	0.0909
15	9611	R	9611	0	0.0909
15	9703	R	9703	0	0.0909
15	11905	R	11905	0	0.0909
15	12160	F	15955	0	0.0909
15	13921	F	14570	0	0.0909
15	15806	R	15806	0	0.0909
15	17740	R	17740	0	0.0909

[truncated: 5 more sheets: Porites lobata KU761954.1, Porites sverdrupi KU956960.1, Porites okinawensis NC_015644.1, Porites rus LN864762.1, Porites panamensis KU761953]
