# Supplementary material for: Complete Mitochondrial Genome of Porites cylindrica From the Xisha Islands: Characterization and Comparative Mitogenomics of the Genus
Source: Ecol Evol. 2026 Mar 18;16(3):e73297. doi: 10.1002/ece3.73297 (PMC13093563; doi:10.1002/ece3.73297)
Supplement: Supplementary file 5 — Table S3: Synonymous codon usage based on 13 PCGs of 13 complete mitochondrial genomes of 10 Porites species. [file ECE3-16-e73297-s003.xls]

## Sheet: RSCU
Amino		RSCU	Porites cylindrica PQ666634	Porites cylindrica OZ037789	Porites harrisoni NC_037435.1	Porites fontanesii NC_037434.1	Porites lutea NC_029695.1	Porites porites NC_008166.1	Porites lobata NC_030186.1	Porites panamensis NC_024182.1	Porites lobata KU761954.1	Porites sverdrupi KU956960.1	Porites okinawensis NC_015644.1	Porites rus LN864762.1	Porites panamensis KU761953
Ter	*	UAA	1.08	1.08	0.92	1.08	1.08	1.08	1.08	1.08	1.08	1.08	1.08	1.08	1.08
Ter	*	UAG	0.92	0.92	1.08	0.92	0.92	0.92	0.92	0.92	0.92	0.92	0.92	0.92	0.92
Ala	A	GCA	0.59	0.59	0.6	0.57	0.59	0.54	0.6	0.55	0.6	0.55	0.6	0.59	0.55
Ala	A	GCC	0.65	0.64	0.65	0.73	0.64	0.7	0.64	0.68	0.64	0.66	0.64	0.64	0.68
Ala	A	GCG	0.84	0.84	0.83	0.84	0.83	0.87	0.84	0.85	0.83	0.85	0.84	0.83	0.85
Ala	A	GCU	1.91	1.93	1.92	1.86	1.94	1.9	1.92	1.92	1.93	1.94	1.92	1.94	1.92
Cys	C	UGC	0.18	0.18	0.18	0.18	0.18	0.12	0.18	0.18	0.18	0.18	0.18	0.23	0.18
Cys	C	UGU	1.82	1.82	1.82	1.82	1.82	1.88	1.82	1.82	1.82	1.82	1.82	1.77	1.82
Asp	D	GAC	0.44	0.44	0.42	0.49	0.44	0.42	0.44	0.42	0.44	0.42	0.44	0.42	0.42
Asp	D	GAU	1.56	1.56	1.58	1.51	1.56	1.58	1.56	1.58	1.56	1.58	1.56	1.58	1.58
Glu	E	GAA	0.88	0.88	0.88	0.83	0.88	0.9	0.88	0.9	0.89	0.9	0.87	0.88	0.9
Glu	E	GAG	1.12	1.12	1.12	1.17	1.12	1.1	1.12	1.1	1.11	1.1	1.13	1.12	1.1
Phe	F	UUC	0.13	0.13	0.13	0.15	0.13	0.13	0.14	0.13	0.13	0.14	0.13	0.13	0.13
Phe	F	UUU	1.87	1.87	1.87	1.85	1.87	1.87	1.86	1.87	1.87	1.86	1.87	1.87	1.87
Gly	G	GGA	0.87	0.87	0.85	0.9	0.86	0.86	0.87	0.86	0.85	0.85	0.87	0.86	0.85
Gly	G	GGC	0.39	0.39	0.39	0.4	0.39	0.4	0.4	0.4	0.4	0.4	0.4	0.39	0.4
Gly	G	GGG	1.63	1.63	1.62	1.62	1.63	1.62	1.62	1.63	1.64	1.64	1.62	1.63	1.64
Gly	G	GGU	1.11	1.11	1.14	1.08	1.13	1.12	1.1	1.1	1.1	1.1	1.1	1.13	1.1
His	H	CAC	0.17	0.17	0.17	0.22	0.17	0.2	0.17	0.2	0.15	0.2	0.17	0.17	0.2
His	H	CAU	1.83	1.83	1.83	1.78	1.83	1.8	1.83	1.8	1.85	1.8	1.83	1.83	1.8
Ile	I	AUA	0.99	0.99	0.99	1.01	0.99	0.99	0.98	1.01	0.99	1.01	0.98	1.01	1.01
Ile	I	AUC	0.33	0.33	0.34	0.31	0.32	0.3	0.33	0.31	0.34	0.31	0.33	0.31	0.31
Ile	I	AUU	1.68	1.68	1.66	1.68	1.69	1.71	1.68	1.69	1.68	1.69	1.68	1.69	1.69
Lys	K	AAA	1.27	1.27	1.27	1.27	1.27	1.29	1.27	1.29	1.25	1.29	1.27	1.27	1.29
Lys	K	AAG	0.73	0.73	0.73	0.73	0.73	0.71	0.73	0.71	0.75	0.71	0.73	0.73	0.71
Leu	L	CUA	0.25	0.25	0.24	0.27	0.26	0.26	0.25	0.25	0.25	0.25	0.25	0.25	0.25
Leu	L	CUC	0.21	0.21	0.21	0.2	0.21	0.21	0.21	0.21	0.21	0.21	0.21	0.21	0.21
Leu	L	CUG	0.15	0.15	0.17	0.18	0.17	0.17	0.15	0.16	0.14	0.16	0.15	0.17	0.16
Leu	L	CUU	0.82	0.81	0.81	0.83	0.81	0.83	0.82	0.85	0.82	0.85	0.82	0.8	0.84
Leu	L	UUA	2.9	2.9	2.91	2.85	2.89	2.86	2.89	2.89	2.92	2.87	2.9	2.9	2.9
Leu	L	UUG	1.68	1.68	1.66	1.67	1.67	1.67	1.68	1.65	1.66	1.67	1.67	1.67	1.64
Met	M	AUG	1	1	1	1	1	1	1	1	1	1	1	1	1
Met	M	UUG	1.68	1.68	1.66	1.67	1.67	1.67	1.68	1.65	1.66	1.67	1.67	1.67	1.64
Met	M	CUG	0.15	0.15	0.17	0.18	0.17	0.17	0.15	0.16	0.14	0.16	0.15	0.17	0.16
Asn	N	AAC	0.3	0.3	0.32	0.34	0.34	0.34	0.3	0.34	0.32	0.34	0.3	0.32	0.34
Asn	N	AAU	1.7	1.7	1.68	1.66	1.66	1.66	1.7	1.66	1.68	1.66	1.7	1.68	1.66
Pro	P	CCA	0.82	0.82	0.82	0.79	0.82	0.82	0.82	0.82	0.82	0.82	0.82	0.8	0.82
Pro	P	CCC	0.45	0.45	0.48	0.5	0.45	0.45	0.45	0.42	0.45	0.45	0.45	0.45	0.45
Pro	P	CCG	0.66	0.66	0.66	0.61	0.66	0.66	0.66	0.66	0.66	0.66	0.66	0.67	0.69
Pro	P	CCU	2.07	2.07	2.04	2.09	2.07	2.07	2.07	2.09	2.07	2.07	2.07	2.08	2.04
Gln	Q	CAA	1.66	1.66	1.68	1.63	1.68	1.66	1.66	1.66	1.66	1.66	1.66	1.68	1.66
Gln	Q	CAG	0.34	0.34	0.32	0.37	0.32	0.34	0.34	0.34	0.34	0.34	0.34	0.32	0.34
Arg	R	AGA	2.42	2.42	2.55	2.61	2.48	2.61	2.42	2.61	2.42	2.61	2.42	2.48	2.61
Arg	R	AGG	0.73	0.73	0.61	0.55	0.67	0.55	0.73	0.55	0.73	0.55	0.73	0.67	0.55
Arg	R	CGA	1.09	1.09	1.15	1.21	1.15	1.21	1.09	1.21	1.09	1.21	1.09	1.15	1.21
Arg	R	CGC	0.3	0.3	0.3	0.3	0.3	0.24	0.3	0.24	0.3	0.24	0.3	0.3	0.24
Arg	R	CGG	0.79	0.79	0.73	0.73	0.73	0.79	0.79	0.79	0.79	0.79	0.79	0.73	0.79
Arg	R	CGU	0.67	0.67	0.67	0.61	0.67	0.61	0.67	0.61	0.67	0.61	0.67	0.67	0.61
Ser	S	AGC	0.17	0.17	0.19	0.19	0.17	0.19	0.17	0.17	0.19	0.17	0.17	0.15	0.19
Ser	S	AGU	1.49	1.49	1.49	1.49	1.49	1.49	1.51	1.51	1.49	1.51	1.49	1.52	1.49
Ser	S	UCA	0.81	0.81	0.83	0.72	0.81	0.81	0.81	0.81	0.81	0.81	0.81	0.81	0.81
Ser	S	UCC	0.34	0.34	0.36	0.4	0.36	0.36	0.34	0.36	0.34	0.36	0.34	0.36	0.36
Ser	S	UCG	0.79	0.79	0.77	0.83	0.79	0.79	0.79	0.79	0.79	0.79	0.79	0.79	0.79
Ser	S	UCU	2.39	2.39	2.36	2.36	2.37	2.36	2.38	2.36	2.38	2.36	2.39	2.37	2.36
Thr	U	ACA	1.04	1.04	1.01	1.04	1.04	1.04	1.04	1.04	1.03	1.04	1.04	1.04	1.04
Thr	U	ACC	0.48	0.48	0.51	0.48	0.51	0.51	0.48	0.51	0.5	0.51	0.48	0.48	0.51
Thr	U	ACG	0.58	0.58	0.63	0.58	0.58	0.58	0.58	0.58	0.57	0.58	0.58	0.58	0.58
Thr	U	ACU	1.9	1.9	1.86	1.9	1.88	1.88	1.9	1.88	1.89	1.88	1.9	1.9	1.88
Val	V	GUA	0.71	0.71	0.7	0.67	0.71	0.69	0.71	0.67	0.69	0.68	0.71	0.72	0.68
Val	V	GUC	0.35	0.35	0.35	0.39	0.34	0.4	0.35	0.4	0.36	0.4	0.35	0.35	0.39
Val	V	GUG	1.01	1.01	1.01	1.02	1	0.97	1.01	0.98	1.01	0.98	1.01	1	0.98
Val	V	GUU	1.93	1.93	1.95	1.93	1.95	1.94	1.93	1.95	1.94	1.94	1.94	1.93	1.95
Trp	W	UGA	0.85	0.83	0.85	0.85	0.85	0.84	0.85	0.84	0.83	0.84	0.85	0.87	0.84
Trp	W	UGG	1.15	1.17	1.15	1.15	1.15	1.16	1.15	1.16	1.17	1.16	1.15	1.13	1.16
Tyr	Y	UAC	0.12	0.12	0.14	0.16	0.14	0.14	0.12	0.14	0.14	0.14	0.12	0.14	0.14
Tyr	Y	UAU	1.88	1.88	1.86	1.84	1.86	1.86	1.88	1.86	1.86	1.86	1.88	1.86	1.86
