# Supplementary material for: Complete Mitochondrial Genome of Porites cylindrica From the Xisha Islands: Characterization and Comparative Mitogenomics of the Genus
Source: Ecol Evol. 2026 Mar 18;16(3):e73297. doi: 10.1002/ece3.73297 (PMC13093563; doi:10.1002/ece3.73297)
Supplement: Supplementary file 6 — Table S4: Nucleotide diversity (Pi) values for 13 complete mitochondrial genomes of 10 Porites species. [file ECE3-16-e73297-s004.xls]

## Sheet: pi.stat _6_
#seq number: 13
#aln length: 23886
#conserved length: 13395
#window length: 300
#step size: 25
#Nucleotide diversity, Pi: 0.00802
#Number of polymorphic (segregating) sites, S: 382
#===================================
#Window	Midpoint	Pi	S	gene(Based on the midpoint pos)
1-5516	5366	0.00462	7	ND5-exon1
5242-5541	5391	0.0041	6	ND5-exon1
5267-5566	5416	0.00359	5	ND5-exon1
5292-5591	5441	0.00308	4	ND5-exon1
5317-5616	5466	0.00735	8	ND5-exon1
5342-5641	5491	0.00889	9	ND5-exon1
5367-5666	5516	0.00735	8	ND5-exon1
5392-5691	5541	0.00735	8	ND5-exon1
5417-5716	5566	0.00632	6	ND5-exon1
5442-5741	5591	0.00581	5	ND5-exon1
5467-5766	5616	0.0094	8	ND5-exon1
5492-5791	5641	0.0094	8	ND5-exon1
5517-5816	5666	0.0094	8	ND5-exon1
5542-5841	5691	0.01162	10	ND5-exon1
5567-5866	5716	0.01504	12	ND5-exon1
5592-5891	5741	0.01504	12	ND5-exon1
5617-5916	5766	0.01077	8	ND5-exon1
5642-5941	5791	0.00923	7	ND5-exon1
5667-5966	5816	0.00923	7	ND5-exon1
5692-5991	5841	0.01128	9	ND5-exon1
5717-6016	5866	0.01128	9	ND5-exon1
5742-6041	5891	0.01128	9	ND5-exon1
5767-6066	5916	0.00769	6	ND5-exon1
5792-6091	5941	0.0094	7	ND5-exon1-ND1
5817-6116	5966	0.0094	7	ND5-exon1-ND1
5842-6141	5991	0.00889	6	ND5-exon1-ND1
5867-6166	6016	0.00598	5	ND5-exon1-ND1
5892-6191	6041	0.0065	6	ND5-exon1-ND1
5917-6216	6066	0.00701	7	ND5-exon1-ND1
5942-6257	6091	0.00803	9	ND5-exon1-ND1
5967-6282	6116	0.00897	10	ND5-exon1-ND1
5992-6307	6141	0.00744	9	ND5-exon1-ND1
6017-6332	6166	0.00889	11	ND5-exon1-ND1
6042-6357	6191	0.0094	12	ND5-exon1-ND1
6067-6382	6216	0.01094	13	ND5-exon1-ND1
6092-6407	6257	0.00923	12	ND5-exon1-ND1
6117-6432	6282	0.00923	12	ND1
6142-6457	6307	0.00752	11	ND1
6167-6482	6332	0.01009	12	ND1
6192-6507	6357	0.01111	12	ND1
6217-6532	6382	0.0106	11	ND1
6258-6557	6407	0.01085	10	ND1
6283-6582	6432	0.00991	9	ND1
6308-6607	6457	0.0094	8	ND1
6333-6632	6482	0.00949	9	ND1
6358-6657	6507	0.00949	9	ND1
6383-6682	6532	0.00795	8	ND1
6408-6707	6557	0.00795	8	ND1
6433-6732	6582	0.00795	8	ND1
6458-6757	6607	0.00846	9	ND1
6483-6782	6632	0.00538	7	ND1
6508-6807	6657	0.00385	6	ND1
6533-6832	6682	0.00385	6	ND1
6558-6857	6707	0.00308	6	ND1
6583-6882	6732	0.00462	7	ND1
6608-6907	6757	0.00462	7	ND1
6633-6932	6782	0.00359	5	ND1
6658-6957	6807	0.00308	4	ND1
6683-6982	6832	0.00308	4	ND1
6708-7007	6857	0.00359	5	ND1
6733-7032	6882	0.00359	5	ND1
6758-7057	6907	0.00308	4	ND1
6783-7082	6932	0.00359	5	ND1
6808-7107	6957	0.00513	6	ND1
6833-7132	6982	0.00513	6	ND1
6858-7157	7007	0.00462	5	ND1
6883-7182	7032	0.00479	5	ND1
6908-7207	7057	0.0065	6	ND1
6933-7232	7082	0.00598	5	ND1
6958-7257	7107	0.00598	5	ND1
6983-7282	7132	0.00821	7	ND1
7008-7307	7157	0.00769	6	ND1
7033-7333	7182	0.00991	8	ND1
7058-7358	7207	0.01162	9	ND1
7083-7383	7232	0.01214	10	ND1
7108-7408	7257	0.0106	9	ND1-CYTB
7133-7433	7282	0.0106	9	ND1-CYTB
7158-7458	7307	0.0106	9	ND1-CYTB
7183-7483	7333	0.00889	8	ND1-CYTB
7208-7508	7358	0.00769	8	ND1-CYTB
7233-7533	7383	0.00769	8	CYTB
7258-7558	7408	0.00769	8	CYTB
7283-7583	7433	0.0065	8	CYTB
7308-7608	7458	0.00701	9	CYTB
7334-7633	7483	0.00479	7	CYTB
7359-7658	7508	0.00308	6	CYTB
7384-7683	7533	0.00205	4	CYTB
7409-7708	7558	0.00205	4	CYTB
7434-7733	7583	0.00376	5	CYTB
7459-7758	7608	0.00376	5	CYTB
7484-7783	7633	0.00889	8	CYTB
7509-7808	7658	0.00838	7	CYTB
7534-7833	7683	0.00889	8	CYTB
7559-7858	7708	0.00889	8	CYTB
7584-7883	7733	0.00786	6	CYTB
7609-7908	7758	0.00786	6	CYTB
7634-7933	7783	0.00786	6	CYTB
7659-7958	7808	0.00991	8	CYTB
7684-7983	7833	0.0112	9	CYTB
7709-8008	7858	0.01171	10	CYTB
7734-8033	7883	0.01171	10	CYTB
7759-8058	7908	0.01222	11	CYTB
7784-8083	7933	0.0088	9	CYTB
7809-8108	7958	0.0088	9	CYTB
7834-8133	7983	0.00829	8	CYTB
7859-8158	8008	0.00829	8	CYTB
7884-8183	8033	0.00983	9	CYTB
7909-8208	8058	0.00932	8	CYTB
7934-8233	8083	0.00983	9	CYTB
7959-8258	8108	0.00778	7	CYTB
7984-8283	8133	0.00701	7	CYTB
8009-8308	8158	0.00872	8	CYTB
8034-8333	8183	0.00701	7	CYTB
8059-8358	8208	0.00701	7	CYTB
8084-8383	8233	0.0053	6	CYTB
8109-8408	8258	0.0053	6	CYTB
8134-8433	8283	0.0053	6	CYTB
8159-8458	8308	0.0053	6	CYTB
8184-8483	8333	0.00577	6	CYTB
8209-8508	8358	0.00577	6	CYTB
8234-8533	8383	0.00577	6	CYTB
8259-8558	8408	0.00628	7	CYTB
8284-8583	8433	0.0097	9	CYTB
8309-8608	8458	0.01218	10	CYTB
8334-8633	8483	0.01269	11	CYTB
8359-8658	8508	0.01269	11	CYTB
8384-8683	8533	0.01269	11	CYTB
8409-8708	8558	0.01722	16	CYTB-ND2
8434-8733	8583	0.01876	19	CYTB-ND2
8459-8758	8608	0.01927	20	CYTB-ND2
8484-8783	8633	0.01726	19	CYTB-ND2
8509-8808	8658	0.01726	19	CYTB-ND2
8534-8833	8683	0.01675	18	CYTB-ND2
8559-8858	8708	0.01675	18	CYTB-ND2
8584-8883	8733	0.01282	15	CYTB-ND2
8609-8908	8758	0.00863	13	CYTB-ND2
8634-8933	8783	0.00812	12	CYTB-ND2
8659-8958	8808	0.00812	12	CYTB-ND2
8684-8983	8833	0.00812	12	CYTB-ND2
8709-9008	8858	0.0041	8	CYTB-ND2
8734-9033	8883	0.00256	5	CYTB-ND2
8759-9058	8908	0.00256	5	CYTB-ND2
8784-9083	8933	0.00427	6	CYTB-ND2
8809-9108	8958	0.00427	6	CYTB-ND2
8834-9133	8983	0.0065	8	CYTB-ND2
8859-9158	9008	0.00598	7	CYTB-ND2
8884-9183	9033	0.00598	7	CYTB-ND2
8909-9208	9058	0.00547	6	CYTB-ND2
8934-9233	9083	0.00547	6	CYTB-ND2
8959-9258	9108	0.00496	5	ND2
8984-9283	9133	0.00547	6	ND2
9009-9308	9158	0.00496	5	ND2
9034-9333	9183	0.00496	5	ND2
9059-9358	9208	0.00667	6	ND2
9084-9383	9233	0.00496	5	ND2
9109-9408	9258	0.00496	5	ND2
9134-9433	9283	0.00444	4	ND2
9159-9458	9308	0.00496	5	ND2
9184-9483	9333	0.00496	5	ND2
9209-9508	9358	0.00496	5	ND2
9234-9533	9383	0.00496	5	ND2
9259-9558	9408	0.00496	5	ND2
9284-9583	9433	0.00496	5	ND2
9309-9608	9458	0.00496	5	ND2
9334-9633	9483	0.00496	5	ND2
9359-9658	9508	0.00274	3	ND2
9384-9683	9533	0.00372	4	ND2
9409-9708	9558	0.00466	5	ND2
9434-9733	9583	0.00389	5	ND2
9459-9758	9608	0.00338	4	ND2
9484-9783	9633	0.00389	5	ND2
9509-9808	9658	0.00389	5	ND2
9534-9833	9683	0.0044	6	ND2
9559-9858	9708	0.0044	6	ND2
9584-9883	9733	0.0044	6	ND2
9609-9908	9758	0.00491	7	ND2
9634-9933	9783	0.00491	7	ND2
9659-9958	9808	0.00543	8	ND2
9684-9983	9833	0.00496	8	ND2
9709-10008	9858	0.00402	7	ND2
9734-10033	9883	0.00308	6	ND2
9759-10058	9908	0.0041	8	ND2
9784-10083	9933	0.00359	7	ND2
9809-10108	9958	0.00709	9	ND2
9834-10133	9983	0.0088	10	ND2
9859-10158	10008	0.0088	10	ND2
9884-10183	10033	0.00829	9	ND2
9909-10208	10058	0.00778	8	ND2
9934-10233	10083	0.00829	9	ND2
9959-10258	10108	0.0088	10	ND2
9984-10283	10133	0.00829	9	ND2
10009-10308	10158	0.00829	9	ND2
10034-10333	10183	0.00829	9	ND2
10059-10358	10208	0.00726	7	ND2-ND6
10084-10383	10233	0.00726	7	ND6
10109-10408	10258	0.00376	5	ND6
10134-10433	10283	0.00154	3	ND6
10159-10458	10308	0.00205	4	ND6
10184-10483	10333	0.00205	4	ND6
10209-10508	10358	0.00376	5	ND6
10234-10533	10383	0.00325	4	ND6
10259-10558	10408	0.00274	3	ND6
10284-10583	10433	0.00274	3	ND6
10309-10608	10458	0.00274	3	ND6
10334-10633	10483	0.00325	4	ND6
10359-10658	10508	0.00325	4	ND6
10384-10683	10533	0.00496	5	ND6
10409-10708	10558	0.00547	6	ND6
10434-10733	10583	0.00735	7	ND6
10459-10758	10608	0.00684	6	ND6
10484-10783	10633	0.00684	6	ND6
10509-10808	10658	0.00513	5	ND6
10534-10833	10683	0.00513	5	ND6
10559-10858	10708	0.00564	6	ND6
10584-10883	10733	0.00615	7	ND6
10609-10908	10758	0.00718	9	ND6
10634-10933	10783	0.00838	9	ND6
10659-10958	10808	0.00838	9	ND6
10684-10983	10833	0.00838	9	ND6-ATP6
10709-11008	10858	0.0094	9	ND6-ATP6
10734-11033	10883	0.00752	8	ND6-ATP6
10759-11058	10908	0.01128	11	ATP6
10784-11083	10933	0.01179	12	ATP6
10809-11108	10958	0.01231	13	ATP6
10834-11133	10983	0.01402	14	ATP6
10859-11158	11008	0.01299	12	ATP6
10884-11183	11033	0.01248	11	ATP6
10909-11208	11058	0.01197	10	ATP6
10934-11233	11083	0.01077	10	ATP6
10959-11258	11108	0.01077	10	ATP6
10984-11283	11133	0.01077	10	ATP6
11009-11308	11158	0.00974	10	ATP6
11034-11333	11183	0.00974	10	ATP6
11059-11358	11208	0.00598	7	ATP6
11084-11383	11233	0.0065	8	ATP6
11109-11408	11258	0.00598	7	ATP6
11134-11433	11283	0.00769	8	ATP6
11159-11458	11308	0.00769	8	ATP6
11184-11483	11333	0.0094	9	ATP6
11209-11508	11358	0.00889	8	ATP6
11234-11533	11383	0.00838	7	ATP6
11259-11558	11408	0.0106	9	ATP6
11284-11583	11433	0.00991	10	ATP6
11309-11608	11458	0.00991	10	ATP6
11334-11633	11483	0.01094	12	ATP6
11359-11658	11508	0.01325	15	ATP6
11384-11683	11533	0.01222	13	ATP6
11409-11709	11558	0.0147	17	ATP6
11434-11734	11583	0.01128	15	ATP6
11459-11759	11608	0.01453	19	ATP6-ND4
11484-11784	11633	0.01538	21	ATP6-ND4
11509-11809	11658	0.01538	21	ATP6-ND4
11534-11834	11683	0.01761	23	ATP6-ND4
11559-11859	11709	0.01786	23	ATP6-ND4
11584-11884	11734	0.01735	22	ATP6-ND4
11609-11909	11759	0.01684	21	ATP6-ND4
11634-11934	11784	0.01581	19	ATP6-ND4
11659-11959	11809	0.0135	16	ATP6-ND4
11684-11984	11834	0.01402	17	ATP6-ND4
11710-12009	11859	0.0141	16	ATP6-ND4
11735-12034	11884	0.01667	19	ND4
11760-12059	11909	0.01513	16	ND4
11785-12084	11934	0.01256	13	ND4
11810-12109	11959	0.01359	15	ND4
11835-12134	11984	0.01188	14	ND4
11860-12159	12009	0.00991	13	ND4
11885-12184	12034	0.0094	12	ND4
11910-12209	12059	0.01141	13	ND4
11935-12234	12084	0.01192	14	ND4
11960-12259	12109	0.01192	14	ND4
11985-12284	12134	0.01141	13	ND4
12010-12309	12159	0.00936	11	ND4
12035-12334	12184	0.00679	8	ND4
12060-12359	12209	0.00761	11	ND4
12085-12384	12234	0.00761	11	ND4
12110-12409	12259	0.00658	9	ND4
12135-12434	12284	0.00607	8	ND4
12160-12459	12309	0.00927	9	ND4
12185-12484	12334	0.00927	9	ND4
12210-12509	12359	0.00829	10	ND4
12235-12534	12384	0.00778	9	ND4
12260-12559	12409	0.00778	9	ND4
12285-12584	12434	0.00829	10	ND4
12310-12609	12459	0.0088	11	ND4
12335-12634	12484	0.0088	11	ND4
12360-12659	12509	0.00679	8	ND4
12385-12684	12534	0.00731	9	ND4
12410-12709	12559	0.00782	10	ND4
12435-12734	12584	0.01124	12	ND4
12460-12759	12609	0.00752	10	ND4
12485-12784	12634	0.00752	10	ND4
12510-12809	12659	0.00821	9	ND4
12535-12834	12684	0.00821	9	ND4
12560-12859	12709	0.00821	9	ND4
12585-12884	12734	0.01043	11	ND4
12610-12909	12759	0.0094	9	ND4
12635-12934	12784	0.00991	10	ND4
12660-12959	12809	0.01043	11	ND4
12685-12984	12834	0.01316	12	ND4
12710-13009	12859	0.01316	12	ND4
12735-13034	12884	0.01077	12	ND4
12760-13059	12909	0.01077	12	ND4
12785-13084	12934	0.01128	13	ND4
12810-13109	12959	0.01128	13	ND4
12835-13134	12984	0.01128	13	ND4
12860-13159	13009	0.01128	13	ND4
12885-13184	13034	0.01094	12	ND4
12910-13209	13059	0.01248	15	ND4
12935-13234	13084	0.01248	15	ND4
12960-13259	13109	0.01316	14	ND4
12985-13284	13134	0.01043	13	ND4
13010-13309	13159	0.01197	14	ND4
13035-13334	13184	0.01248	13	ND4
13060-13359	13209	0.01615	15	ND4
13085-13384	13234	0.01615	15	ND4
13110-13409	13259	0.01444	14	ND4
13135-13434	13284	0.01444	14	ND4
13160-13459	13309	0.01598	15	ND4
13185-13484	13334	0.01359	13	ND4
13210-13509	13359	0.01359	11	ND4-rrnS
13235-13534	13384	0.01479	11	rrnS
13260-13559	13409	0.01308	10	rrnS
13285-13584	13434	0.01256	9	rrnS
13310-13610	13459	0.01103	8	rrnS
13335-13635	13484	0.00949	7	rrnS
13360-13660	13509	0.00581	5	rrnS
13385-13686	13534	0.0053	4	rrnS
13410-13711	13559	0.0053	4	rrnS
13435-13736	13584	0.00581	5	rrnS
13460-13761	13610	0.0065	6	rrnS
13485-13788	13635	0.0065	6	rrnS
13510-13813	13660	0.00547	6	rrnS
13535-13838	13686	0.00427	6	rrnS
13560-13863	13711	0.00427	6	rrnS
13585-13888	13736	0.00479	7	rrnS
13611-13913	13761	0.00427	6	rrnS
13636-13938	13788	0.00479	7	rrnS
13661-13963	13813	0.0053	8	rrnS
13687-13988	13838	0.0053	8	rrnS
13712-14013	13863	0.00581	9	rrnS
13737-14038	13888	0.0053	8	rrnS
13762-14063	13913	0.00308	6	rrnS
13789-14088	13938	0.00308	6	rrnS
13814-14113	13963	0.00256	5	rrnS
13839-14138	13988	0.00205	4	rrnS
13864-14163	14013	0.00205	4	rrnS
13889-14188	14038	0.00154	3	rrnS
13914-14213	14063	0.00154	3	rrnS
13939-14238	14088	0.00103	2	rrnS
13964-14263	14113	0.00205	4	rrnS
13989-14288	14138	0.00427	6	rrnS
14014-14313	14163	0.00376	5	rrnS
14039-14338	14188	0.00376	5	rrnS
14064-14363	14213	0.00376	5	rrnS
14089-14388	14238	0.00376	5	rrnS
14114-14413	14263	0.00376	5	rrnS
14139-14438	14288	0.00376	5	rrnS
14164-14463	14313	0.00376	5	rrnS
14189-14488	14338	0.00376	5	rrnS
14214-14514	14363	0.00479	7	rrnS
14239-14539	14388	0.0053	8	rrnS
14264-14564	14413	0.0053	8	rrnS
14289-14589	14438	0.00479	7	rrnS
14314-14614	14463	0.00701	9	rrnS
14339-14639	14488	0.00855	12	rrnS-COX3
14364-14664	14514	0.00957	14	rrnS-COX3
14389-14689	14539	0.00957	14	rrnS-COX3
14414-14714	14564	0.01162	16	rrnS-COX3
14439-14739	14589	0.01162	16	rrnS-COX3
14464-14764	14614	0.01333	17	rrnS-COX3
14489-14789	14639	0.01333	17	rrnS-COX3
14515-14814	14664	0.01282	16	rrnS-COX3
14540-14839	14689	0.01333	17	COX3
14565-14864	14714	0.01179	14	COX3
14590-14889	14739	0.01009	13	COX3
14615-14914	14764	0.00786	11	COX3
14640-14939	14789	0.00632	8	COX3
14665-14964	14814	0.00581	7	COX3
14690-14989	14839	0.00581	7	COX3
14715-15014	14864	0.00598	7	COX3
14740-15039	14889	0.00598	7	COX3
14765-15064	14914	0.0065	8	COX3
14790-15089	14939	0.00991	10	COX3
14815-15114	14964	0.0094	9	COX3
14840-15139	14989	0.00838	7	COX3
14865-15164	15014	0.00889	8	COX3
14890-15189	15039	0.00991	10	COX3
14915-15214	15064	0.00991	10	COX3
14940-15239	15089	0.00991	10	COX3
14965-15264	15114	0.0094	9	COX3
14990-15289	15139	0.00991	10	COX3
15015-15314	15164	0.00769	8	COX3
15040-15339	15189	0.00821	9	COX3
15065-15364	15214	0.00598	7	COX3
15090-15389	15239	0.00256	5	COX3
15115-15414	15264	0.00256	5	COX3
15140-15439	15289	0.00427	6	COX3
15165-15464	15314	0.00598	7	COX3
15190-15489	15339	0.00547	6	COX3
15215-15514	15364	0.00718	7	COX3
15240-15539	15389	0.00718	7	COX3
15265-15564	15414	0.00812	8	COX3
15290-15589	15439	0.00761	7	COX3
15315-15614	15464	0.00761	7	COX3
15340-15639	15489	0.00709	6	COX3-COX2
15365-15664	15514	0.01017	8	COX2
15390-15689	15539	0.01017	8	COX2
15415-15714	15564	0.01017	8	COX2
15440-15739	15589	0.00949	9	COX2
15465-15764	15614	0.00726	7	COX2
15490-15789	15639	0.00726	7	COX2
15515-15814	15664	0.00658	8	COX2
15540-15839	15689	0.00658	8	COX2
15565-15864	15714	0.00897	10	COX2
15590-15889	15739	0.01205	12	COX2
15615-15914	15764	0.01205	12	COX2
15640-15939	15789	0.01205	12	COX2
15665-15964	15814	0.00897	10	COX2
15690-15989	15839	0.0112	12	COX2
15715-16014	15864	0.01171	13	COX2
15740-16039	15889	0.01547	14	COX2
15765-16064	15914	0.01547	14	COX2
15790-16089	15939	0.01667	14	COX2
15815-16114	15964	0.01615	13	COX2
15840-16139	15989	0.01615	13	COX2
15865-16164	16014	0.01282	10	COX2
15890-16189	16039	0.01197	10	COX2
15915-16214	16064	0.01248	11	COX2
15940-16239	16089	0.01248	11	COX2
15965-16264	16114	0.01248	11	COX2
15990-16289	16139	0.01026	9	COX2
16015-16314	16164	0.01197	10	COX2
16040-16339	16189	0.00718	7	COX2
16065-16364	16214	0.00718	7	COX2
16090-16389	16239	0.00547	6	COX2
16115-16414	16264	0.00496	5	COX2-ND4L
16140-16439	16289	0.00496	5	COX2-ND4L
16165-16464	16314	0.00496	5	ND4L
16190-16489	16339	0.00274	3	ND4L
16215-16514	16364	0.00222	2	ND4L
16240-16539	16389	0.00222	2	ND4L
16265-16564	16414	0.00274	3	ND4L
16290-16589	16439	0.00274	3	ND4L
16315-16614	16464	0.00051	1	ND4L
16340-16639	16489	0.00051	1	ND4L
16365-16664	16514	0.00051	1	ND4L
16390-16689	16539	0.00051	1	ND4L
16415-16714	16564	0.00051	1	ND4L
16440-16739	16589	0.00051	1	ND4L
16465-16764	16614	0.00051	1	ND4L-ND3
16490-16789	16639	0.00051	1	ND3
16515-16814	16664	0.00145	2	ND3
16540-16839	16689	0.00145	2	ND3
16565-16864	16714	0.00094	1	ND3
16590-16889	16739	0.00094	1	ND3
16615-16914	16764	0.00094	1	ND3
16640-16939	16789	0.00094	1	ND3
16665-16964	16814	0.00094	1	ND3
16690-16989	16839	0.00265	2	ND3
16715-17014	16864	0.00726	5	ND3
16740-17039	16889	0.00726	5	ND3
16765-17064	16914	0.00778	6	ND3
16790-17089	16939	0.00778	6	ND3
16815-17114	16964	0.00838	6	ND3
16840-17139	16989	0.00838	6	ND3-ND5-exon2
16865-17164	17014	0.00838	6	ND3-ND5-exon2
16890-17189	17039	0.00889	7	ND3-ND5-exon2
16915-17214	17064	0.00889	7	ND3-ND5-exon2
16940-17239	17089	0.0112	9	ND5-exon2
16965-17264	17114	0.0112	9	ND5-exon2
16990-17289	17139	0.0112	9	ND5-exon2
17015-17314	17164	0.00838	7	ND5-exon2
17040-17339	17189	0.00889	8	ND5-exon2
17065-17364	17214	0.00889	8	ND5-exon2
17090-17389	17239	0.0106	9	ND5-exon2
17115-17414	17264	0.01111	10	ND5-exon2
17140-17439	17289	0.01111	10	ND5-exon2
17165-17464	17314	0.01333	12	ND5-exon2
17190-17489	17339	0.01333	12	ND5-exon2
17215-17514	17364	0.01333	12	ND5-exon2
17240-17539	17389	0.01103	10	ND5-exon2
17265-17564	17414	0.01308	12	ND5-exon2
17290-17589	17439	0.01137	11	ND5-exon2
17315-17614	17464	0.01137	11	ND5-exon2
17340-17639	17489	0.01085	10	ND5-exon2
17365-17664	17514	0.01034	9	ND5-exon2
17390-17689	17539	0.00991	9	ND5-exon2
17415-17714	17564	0.00786	7	ND5-exon2
17440-17739	17589	0.00786	7	ND5-exon2
17465-17764	17614	0.00564	5	ND5-exon2
17490-17789	17639	0.00513	4	ND5-exon2
17515-17814	17664	0.00513	4	ND5-exon2
17540-17839	17689	0.00513	4	ND5-exon2
17565-17864	17714	0.00359	3	ND5-exon2
17590-17889	17739	0.0041	4	ND5-exon2
17615-17914	17764	0.00231	3	ND5-exon2
17640-17939	17789	0.00282	4	ND5-exon2
17665-17964	17814	0.00282	4	ND5-exon2
17690-17989	17839	0.00462	5	ND5-exon2
17715-18014	17864	0.00462	5	ND5-exon2
17740-18039	17889	0.00513	6	ND5-exon2
17765-18064	17914	0.01017	10	ND5-exon2
17790-18089	17939	0.01274	12	ND5-exon2
17815-18114	17964	0.01274	12	ND5-exon2
17840-18139	17989	0.01274	12	ND5-exon2
17865-18164	18014	0.01222	11	ND5-exon2
17890-18189	18039	0.01376	14	ND5-exon2
17915-18215	18064	0.01427	15	ND5-exon2
17940-18240	18089	0.01376	14	ND5-exon2
17965-18265	18114	0.01376	14	ND5-exon2
17990-18290	18139	0.01068	12	ND5-exon2
18015-18315	18164	0.01068	12	ND5-exon2
18040-18340	18189	0.01068	12	ND5-exon2
18065-18365	18215	0.00615	9	ND5-exon2-trnW
18090-18390	18240	0.00359	7	trnW
18115-18415	18265	0.00513	8	trnW
18140-18440	18290	0.00513	8	trnW
18165-18465	18315	0.00564	9	trnW-ATP8
18191-18490	18340	0.00359	5	ATP8
18216-18515	18365	0.00359	5	ATP8
18241-18540	18390	0.00359	5	ATP8
18266-18582	18415	0.0053	6	ATP8
18291-18607	18440	0.00684	9	ATP8
18316-18647	18465	0.00684	9	ATP8
18341-18669	18488	0.00887	10	ATP8
