# Supplementary material for: Complete Mitochondrial Genome of Porites cylindrica From the Xisha Islands: Characterization and Comparative Mitogenomics of the Genus
Source: Ecol Evol. 2026 Mar 18;16(3):e73297. doi: 10.1002/ece3.73297 (PMC13093563; doi:10.1002/ece3.73297)
Supplement: Supplementary file 7 — Table S5: Ka/Ks values based on 13 PCGs of 13 complete mitochondrial genomes of 10 Porites species. [file ECE3-16-e73297-s006.xls]

## Sheet: all-kaks
		Ka	Ks	Ka/Ks
ATP6	Porites cylindrica OZ037789 vs Porites cylindrica PQ666634	NA	NA	NA
ATP6	Porites cylindrica OZ037789 vs Porites fontanesii NC-037434	0.00187782	0.0999207	0.0187931
ATP6	Porites cylindrica OZ037789 vs Porites harrisoni NC-037435	NA	0.0197446	0
ATP6	Porites cylindrica OZ037789 vs Porites lobata KU761954	NA	NA	NA
ATP6	Porites cylindrica OZ037789 vs Porites lobata NC-030186	NA	NA	NA
ATP6	Porites cylindrica OZ037789 vs Porites lutea NC-029695	NA	0.0196252	0
ATP6	Porites cylindrica OZ037789 vs Porites okinawensis NC_015644	NA	NA	NA
ATP6	Porites cylindrica OZ037789 vs Porites panamensis KU761953	0.003742	0.0660713	0.0566358
ATP6	Porites cylindrica OZ037789 vs Porites panamensis NC_024182	0.00187012	0.0658921	0.0283815
ATP6	Porites cylindrica OZ037789 vs Porites porites NC_008166	0.00187012	0.0658921	0.0283815
ATP6	Porites cylindrica OZ037789 vs Porites rus LN864762	NA	0.019705	0
ATP6	Porites cylindrica OZ037789 vs Porites sverdrupi KU956960	0.00181235	0.0819951	0.0221031
ATP6	Porites fontanesii NC 037434 vs Porites cylindrica PQ666634	0.00187782	0.0999207	0.0187931
ATP6	Porites harrisoni NC 037435 vs Porites cylindrica PQ666634	NA	0.0197446	0
ATP6	Porites harrisoni NC 037435 vs Porites fontanesii NC 037434	0.00187793	0.0925743	0.0202856
ATP6	Porites lobata KU761954 vs Porites cylindrica PQ666634	NA	NA	NA
ATP6	Porites lobata KU761954 vs Porites fontanesii NC 037434	0.00187782	0.0999207	0.0187931
ATP6	Porites lobata KU761954 vs Porites harrisoni NC 037435	NA	0.0197446	0
ATP6	Porites lobata NC 030186 vs Porites cylindrica PQ666634	NA	NA	NA
ATP6	Porites lobata NC 030186 vs Porites fontanesii NC 037434	0.00187782	0.0999207	0.0187931
ATP6	Porites lobata NC 030186 vs Porites harrisoni NC 037435	NA	0.0197446	0
ATP6	Porites lobata NC 030186 vs Porites lobata KU761954	NA	NA	NA
ATP6	Porites lutea NC 029695 vs Porites cylindrica PQ666634	NA	0.0196252	0
ATP6	Porites lutea NC 029695 vs Porites fontanesii NC 037434	0.00188132	0.0919974	0.0204497
ATP6	Porites lutea NC 029695 vs Porites harrisoni NC 037435	NA	0.0130234	0
ATP6	Porites lutea NC 029695 vs Porites lobata KU761954	NA	0.0196252	0
ATP6	Porites lutea NC 029695 vs Porites lobata NC 030186	NA	0.0196252	0
ATP6	Porites okinawensis NC 015644 vs Porites cylindrica PQ666634	NA	NA	NA
ATP6	Porites okinawensis NC 015644 vs Porites fontanesii NC 037434	0.00187782	0.0999207	0.0187931
ATP6	Porites okinawensis NC 015644 vs Porites harrisoni NC 037435	NA	0.0197446	0
ATP6	Porites okinawensis NC 015644 vs Porites lobata KU761954	NA	NA	NA
ATP6	Porites okinawensis NC 015644 vs Porites lobata NC 030186	NA	NA	NA
ATP6	Porites okinawensis NC 015644 vs Porites lutea NC 029695	NA	0.0196252	0
ATP6	Porites panamensis KU761953 vs Porites cylindrica PQ666634	0.003742	0.0660713	0.0566358
ATP6	Porites panamensis KU761953 vs Porites fontanesii NC 037434	0.00193826	0.0523974	0.0369916
ATP6	Porites panamensis KU761953 vs Porites harrisoni NC 037435	0.00374226	0.0590309	0.0633949
ATP6	Porites panamensis KU761953 vs Porites lobata KU761954	0.003742	0.0660713	0.0566358
ATP6	Porites panamensis KU761953 vs Porites lobata NC 030186	0.003742	0.0660713	0.0566358
ATP6	Porites panamensis KU761953 vs Porites lutea NC 029695	0.00374915	0.0586561	0.0639175
ATP6	Porites panamensis KU761953 vs Porites okinawensis NC 015644	0.003742	0.0660713	0.0566358
ATP6	Porites panamensis NC 024182 vs Porites cylindrica PQ666634	0.00187012	0.0658921	0.0283815
ATP6	Porites panamensis NC 024182 vs Porites fontanesii NC 037434	NA	0.0523443	0
ATP6	Porites panamensis NC 024182 vs Porites harrisoni NC 037435	0.00187024	0.058872	0.0317679
ATP6	Porites panamensis NC 024182 vs Porites lobata KU761954	0.00187012	0.0658921	0.0283815
ATP6	Porites panamensis NC 024182 vs Porites lobata NC 030186	0.00187012	0.0658921	0.0283815
ATP6	Porites panamensis NC 024182 vs Porites lutea NC 029695	0.00187369	0.058499	0.0320294
ATP6	Porites panamensis NC 024182 vs Porites okinawensis NC 015644	0.00187012	0.0658921	0.0283815
ATP6	Porites panamensis NC 024182 vs Porites panamensis KU761953	0.00185088	NA	NA
ATP6	Porites porites NC 008166 vs Porites cylindrica PQ666634	0.00187012	0.0658921	0.0283815
ATP6	Porites porites NC 008166 vs Porites fontanesii NC 037434	NA	0.0523443	0
ATP6	Porites porites NC 008166 vs Porites harrisoni NC 037435	0.00187024	0.058872	0.0317679
ATP6	Porites porites NC 008166 vs Porites lobata KU761954	0.00187012	0.0658921	0.0283815
ATP6	Porites porites NC 008166 vs Porites lobata NC 030186	0.00187012	0.0658921	0.0283815
ATP6	Porites porites NC 008166 vs Porites lutea NC 029695	0.00187369	0.058499	0.0320294
ATP6	Porites porites NC 008166 vs Porites okinawensis NC 015644	0.00187012	0.0658921	0.0283815
ATP6	Porites porites NC 008166 vs Porites panamensis KU761953	0.00185088	NA	NA
ATP6	Porites porites NC 008166 vs Porites panamensis NC 024182	NA	NA	NA
ATP6	Porites rus LN864762 vs Porites cylindrica PQ666634	NA	0.019705	0
ATP6	Porites rus LN864762 vs Porites fontanesii NC 037434	0.00185283	0.0968362	0.0191337
ATP6	Porites rus LN864762 vs Porites harrisoni NC 037435	NA	0.0130535	0
ATP6	Porites rus LN864762 vs Porites lobata KU761954	NA	0.019705	0
ATP6	Porites rus LN864762 vs Porites lobata NC 030186	NA	0.019705	0
ATP6	Porites rus LN864762 vs Porites lutea NC 029695	NA	0.0129766	0
ATP6	Porites rus LN864762 vs Porites okinawensis NC 015644	NA	0.019705	0
ATP6	Porites rus LN864762 vs Porites panamensis KU761953	0.00362558	0.0662773	0.0547031
ATP6	Porites rus LN864762 vs Porites panamensis NC 024182	0.00181247	0.0660018	0.0274609
ATP6	Porites rus LN864762 vs Porites porites NC 008166	0.00181247	0.0660018	0.0274609
ATP6	Porites sverdrupi KU956960 vs Porites cylindrica PQ666634	0.00181235	0.0819951	0.0221031
ATP6	Porites sverdrupi KU956960 vs Porites fontanesii NC 037434	NA	0.0615088	0
ATP6	Porites sverdrupi KU956960 vs Porites harrisoni NC 037435	0.00181254	0.0739083	0.0245242
ATP6	Porites sverdrupi KU956960 vs Porites lobata KU761954	0.00181235	0.0819951	0.0221031
ATP6	Porites sverdrupi KU956960 vs Porites lobata NC 030186	0.00181235	0.0819951	0.0221031
ATP6	Porites sverdrupi KU956960 vs Porites lutea NC 029695	0.00181526	0.073463	0.0247099
ATP6	Porites sverdrupi KU956960 vs Porites okinawensis NC 015644	0.00181235	0.0819951	0.0221031
ATP6	Porites sverdrupi KU956960 vs Porites panamensis KU761953	0.00185262	0.00646039	0.286765
ATP6	Porites sverdrupi KU956960 vs Porites panamensis NC 024182	NA	0.00644995	0
ATP6	Porites sverdrupi KU956960 vs Porites porites NC 008166	NA	0.00644995	0
ATP6	Porites sverdrupi KU956960 vs Porites rus LN864762	0.00178363	0.0788188	0.0226295
ATP8	Porites cylindrica OZ037789 vs Porites cylindrica PQ666634	NA	NA	NA
ATP8	Porites cylindrica OZ037789 vs Porites fontanesii NC-037434	NA	0.0456933	0
ATP8	Porites cylindrica OZ037789 vs Porites harrisoni NC-037435	NA	NA	NA
ATP8	Porites cylindrica OZ037789 vs Porites lobata KU761954	NA	NA	NA
ATP8	Porites cylindrica OZ037789 vs Porites lobata NC-030186	NA	NA	NA
ATP8	Porites cylindrica OZ037789 vs Porites lutea NC-029695	NA	NA	NA
ATP8	Porites cylindrica OZ037789 vs Porites okinawensis NC_015644	NA	NA	NA
ATP8	Porites cylindrica OZ037789 vs Porites panamensis KU761953	0.00597447	NA	NA
ATP8	Porites cylindrica OZ037789 vs Porites panamensis NC_024182	0.00597447	NA	NA
ATP8	Porites cylindrica OZ037789 vs Porites porites NC_008166	0.00597594	0.022615	0.264247
ATP8	Porites cylindrica OZ037789 vs Porites rus LN864762	NA	NA	NA
ATP8	Porites cylindrica OZ037789 vs Porites sverdrupi KU956960	0.00597447	NA	NA
ATP8	Porites fontanesii NC 037434 vs Porites cylindrica PQ666634	NA	0.0456933	0
ATP8	Porites harrisoni NC 037435 vs Porites cylindrica PQ666634	NA	NA	NA
ATP8	Porites harrisoni NC 037435 vs Porites fontanesii NC 037434	NA	0.0456933	0
ATP8	Porites lobata KU761954 vs Porites cylindrica PQ666634	NA	NA	NA
ATP8	Porites lobata KU761954 vs Porites fontanesii NC 037434	NA	0.0456933	0
ATP8	Porites lobata KU761954 vs Porites harrisoni NC 037435	NA	NA	NA
ATP8	Porites lobata NC 030186 vs Porites cylindrica PQ666634	NA	NA	NA
ATP8	Porites lobata NC 030186 vs Porites fontanesii NC 037434	NA	0.0456933	0
ATP8	Porites lobata NC 030186 vs Porites harrisoni NC 037435	NA	NA	NA
ATP8	Porites lobata NC 030186 vs Porites lobata KU761954	NA	NA	NA
ATP8	Porites lutea NC 029695 vs Porites cylindrica PQ666634	NA	NA	NA
ATP8	Porites lutea NC 029695 vs Porites fontanesii NC 037434	NA	0.0456933	0
ATP8	Porites lutea NC 029695 vs Porites harrisoni NC 037435	NA	NA	NA
ATP8	Porites lutea NC 029695 vs Porites lobata KU761954	NA	NA	NA
ATP8	Porites lutea NC 029695 vs Porites lobata NC 030186	NA	NA	NA
ATP8	Porites okinawensis NC 015644 vs Porites cylindrica PQ666634	NA	NA	NA
ATP8	Porites okinawensis NC 015644 vs Porites fontanesii NC 037434	NA	0.0456933	0
ATP8	Porites okinawensis NC 015644 vs Porites harrisoni NC 037435	NA	NA	NA
ATP8	Porites okinawensis NC 015644 vs Porites lobata KU761954	NA	NA	NA
ATP8	Porites okinawensis NC 015644 vs Porites lobata NC 030186	NA	NA	NA
ATP8	Porites okinawensis NC 015644 vs Porites lutea NC 029695	NA	NA	NA
ATP8	Porites panamensis KU761953 vs Porites cylindrica PQ666634	0.00597447	NA	NA
ATP8	Porites panamensis KU761953 vs Porites fontanesii NC 037434	0.00594826	0.0469468	0.126702
ATP8	Porites panamensis KU761953 vs Porites harrisoni NC 037435	0.00597447	NA	NA
ATP8	Porites panamensis KU761953 vs Porites lobata KU761954	0.00597447	NA	NA
ATP8	Porites panamensis KU761953 vs Porites lobata NC 030186	0.00597447	NA	NA
ATP8	Porites panamensis KU761953 vs Porites lutea NC 029695	0.00597447	NA	NA
ATP8	Porites panamensis KU761953 vs Porites okinawensis NC 015644	0.00597447	NA	NA
ATP8	Porites panamensis NC 024182 vs Porites cylindrica PQ666634	0.00597447	NA	NA
ATP8	Porites panamensis NC 024182 vs Porites fontanesii NC 037434	0.00594826	0.0469468	0.126702
ATP8	Porites panamensis NC 024182 vs Porites harrisoni NC 037435	0.00597447	NA	NA
ATP8	Porites panamensis NC 024182 vs Porites lobata KU761954	0.00597447	NA	NA
ATP8	Porites panamensis NC 024182 vs Porites lobata NC 030186	0.00597447	NA	NA
ATP8	Porites panamensis NC 024182 vs Porites lutea NC 029695	0.00597447	NA	NA
ATP8	Porites panamensis NC 024182 vs Porites okinawensis NC 015644	0.00597447	NA	NA
ATP8	Porites panamensis NC 024182 vs Porites panamensis KU761953	NA	NA	NA
ATP8	Porites porites NC 008166 vs Porites cylindrica PQ666634	0.00597594	0.022615	0.264247
ATP8	Porites porites NC 008166 vs Porites fontanesii NC 037434	0.00595142	0.0720905	0.0825548
ATP8	Porites porites NC 008166 vs Porites harrisoni NC 037435	0.00597594	0.022615	0.264247
ATP8	Porites porites NC 008166 vs Porites lobata KU761954	0.00597594	0.022615	0.264247
ATP8	Porites porites NC 008166 vs Porites lobata NC 030186	0.00597594	0.022615	0.264247
ATP8	Porites porites NC 008166 vs Porites lutea NC 029695	0.00597594	0.022615	0.264247
ATP8	Porites porites NC 008166 vs Porites okinawensis NC 015644	0.00597594	0.022615	0.264247
ATP8	Porites porites NC 008166 vs Porites panamensis KU761953	NA	0.0232532	0
ATP8	Porites porites NC 008166 vs Porites panamensis NC 024182	NA	0.0232532	0
ATP8	Porites rus LN864762 vs Porites cylindrica PQ666634	NA	NA	NA
ATP8	Porites rus LN864762 vs Porites fontanesii NC 037434	NA	0.0456933	0
ATP8	Porites rus LN864762 vs Porites harrisoni NC 037435	NA	NA	NA
ATP8	Porites rus LN864762 vs Porites lobata KU761954	NA	NA	NA
ATP8	Porites rus LN864762 vs Porites lobata NC 030186	NA	NA	NA
ATP8	Porites rus LN864762 vs Porites lutea NC 029695	NA	NA	NA
ATP8	Porites rus LN864762 vs Porites okinawensis NC 015644	NA	NA	NA
ATP8	Porites rus LN864762 vs Porites panamensis KU761953	0.00597447	NA	NA
ATP8	Porites rus LN864762 vs Porites panamensis NC 024182	0.00597447	NA	NA
ATP8	Porites rus LN864762 vs Porites porites NC 008166	0.00597594	0.022615	0.264247
ATP8	Porites sverdrupi KU956960 vs Porites cylindrica PQ666634	0.00597447	NA	NA
ATP8	Porites sverdrupi KU956960 vs Porites fontanesii NC 037434	0.00594826	0.0469468	0.126702
ATP8	Porites sverdrupi KU956960 vs Porites harrisoni NC 037435	0.00597447	NA	NA
ATP8	Porites sverdrupi KU956960 vs Porites lobata KU761954	0.00597447	NA	NA
ATP8	Porites sverdrupi KU956960 vs Porites lobata NC 030186	0.00597447	NA	NA
ATP8	Porites sverdrupi KU956960 vs Porites lutea NC 029695	0.00597447	NA	NA
ATP8	Porites sverdrupi KU956960 vs Porites okinawensis NC 015644	0.00597447	NA	NA
ATP8	Porites sverdrupi KU956960 vs Porites panamensis KU761953	NA	NA	NA
ATP8	Porites sverdrupi KU956960 vs Porites panamensis NC 024182	NA	NA	NA
ATP8	Porites sverdrupi KU956960 vs Porites porites NC 008166	NA	0.0232532	0
ATP8	Porites sverdrupi KU956960 vs Porites rus LN864762	0.00597447	NA	NA
COX1	Porites cylindrica OZ037789 vs Porites cylindrica PQ666634	NA	NA	NA
COX1	Porites cylindrica OZ037789 vs Porites fontanesii NC-037434	0.00165603	0.0526309	0.0314651
COX1	Porites cylindrica OZ037789 vs Porites harrisoni NC-037435	NA	0.0189541	0
COX1	Porites cylindrica OZ037789 vs Porites lobata KU761954	0.000796673	NA	NA
COX1	Porites cylindrica OZ037789 vs Porites lobata NC-030186	0.000796673	NA	NA
COX1	Porites cylindrica OZ037789 vs Porites lutea NC-029695	NA	0.00645326	0
COX1	Porites cylindrica OZ037789 vs Porites okinawensis NC_015644	NA	0.00320974	0
COX1	Porites cylindrica OZ037789 vs Porites panamensis KU761953	0.000840644	0.0468304	0.0179508
COX1	Porites cylindrica OZ037789 vs Porites panamensis NC_024182	0.0008509	0.0451484	0.0188467
COX1	Porites cylindrica OZ037789 vs Porites porites NC_008166	0.00168199	0.0468528	0.0358994
COX1	Porites cylindrica OZ037789 vs Porites rus LN864762	NA	0.00972843	0
COX1	Porites cylindrica OZ037789 vs Porites sverdrupi KU956960	0.000850394	0.0424553	0.0200304
COX1	Porites fontanesii NC 037434 vs Porites cylindrica PQ666634	0.00165603	0.0526309	0.0314651
COX1	Porites harrisoni NC 037435 vs Porites cylindrica PQ666634	NA	0.0189541	0
COX1	Porites harrisoni NC 037435 vs Porites fontanesii NC 037434	0.00161536	0.0630876	0.025605
COX1	Porites lobata KU761954 vs Porites cylindrica PQ666634	0.000796673	NA	NA
COX1	Porites lobata KU761954 vs Porites fontanesii NC 037434	0.00333597	0.050711	0.0657838
COX1	Porites lobata KU761954 vs Porites harrisoni NC 037435	0.00159593	0.0189999	0.0839967
COX1	Porites lobata NC 030186 vs Porites cylindrica PQ666634	0.000796673	NA	NA
COX1	Porites lobata NC 030186 vs Porites fontanesii NC 037434	0.00248751	0.051594	0.0482132
COX1	Porites lobata NC 030186 vs Porites harrisoni NC 037435	0.000797321	0.0190205	0.0419191
COX1	Porites lobata NC 030186 vs Porites lobata KU761954	0.000792532	NA	NA
COX1	Porites lutea NC 029695 vs Porites cylindrica PQ666634	NA	0.00645326	0
COX1	Porites lutea NC 029695 vs Porites fontanesii NC 037434	0.00165204	0.0468937	0.0352294
COX1	Porites lutea NC 029695 vs Porites harrisoni NC 037435	NA	0.0126586	0
COX1	Porites lutea NC 029695 vs Porites lobata KU761954	0.000795262	0.00646097	0.123087
COX1	Porites lutea NC 029695 vs Porites lobata NC 030186	0.000795262	0.00646097	0.123087
COX1	Porites okinawensis NC 015644 vs Porites cylindrica PQ666634	NA	0.00320974	0
COX1	Porites okinawensis NC 015644 vs Porites fontanesii NC 037434	0.00164425	0.0561708	0.0292723
COX1	Porites okinawensis NC 015644 vs Porites harrisoni NC 037435	NA	0.0223263	0
COX1	Porites okinawensis NC 015644 vs Porites lobata KU761954	0.00158477	0.00321559	0.492839
COX1	Porites okinawensis NC 015644 vs Porites lobata NC 030186	0.000791737	0.00321936	0.24593
COX1	Porites okinawensis NC 015644 vs Porites lutea NC 029695	NA	0.00974102	0
COX1	Porites panamensis KU761953 vs Porites cylindrica PQ666634	0.000840644	0.0468304	0.0179508
COX1	Porites panamensis KU761953 vs Porites fontanesii NC 037434	0.00333533	0.0477962	0.0697823
COX1	Porites panamensis KU761953 vs Porites harrisoni NC 037435	0.00164938	0.0551115	0.029928
COX1	Porites panamensis KU761953 vs Porites lobata KU761954	0.00167277	0.0469241	0.0356484
COX1	Porites panamensis KU761953 vs Porites lobata NC 030186	0.00250988	0.0469661	0.0534401
COX1	Porites panamensis KU761953 vs Porites lutea NC 029695	0.000838454	0.0414389	0.0202335
COX1	Porites panamensis KU761953 vs Porites okinawensis NC 015644	0.00167028	0.0500772	0.0333541
COX1	Porites panamensis NC 024182 vs Porites cylindrica PQ666634	0.0008509	0.0451484	0.0188467
COX1	Porites panamensis NC 024182 vs Porites fontanesii NC 037434	0.00245122	0.0503896	0.0486453
COX1	Porites panamensis NC 024182 vs Porites harrisoni NC 037435	0.000831002	0.0536814	0.0154803
COX1	Porites panamensis NC 024182 vs Porites lobata KU761954	0.00254015	0.0452854	0.0560921
COX1	Porites panamensis NC 024182 vs Porites lobata NC 030186	0.00169215	0.0453135	0.0373431
COX1	Porites panamensis NC 024182 vs Porites lutea NC 029695	0.000848483	0.0399716	0.0212271
COX1	Porites panamensis NC 024182 vs Porites okinawensis NC 015644	0.000844413	0.0483291	0.0174722
COX1	Porites panamensis NC 024182 vs Porites panamensis KU761953	0.000801009	0.0061635	0.12996
COX1	Porites porites NC 008166 vs Porites cylindrica PQ666634	0.00168199	0.0468528	0.0358994
COX1	Porites porites NC 008166 vs Porites fontanesii NC 037434	0.00333405	0.0478582	0.0696653
COX1	Porites porites NC 008166 vs Porites harrisoni NC 037435	0.00164875	0.0551858	0.0298763
COX1	Porites porites NC 008166 vs Porites lobata KU761954	0.00334789	0.0469886	0.071249
COX1	Porites porites NC 008166 vs Porites lobata NC 030186	0.00250897	0.0470221	0.0533574
COX1	Porites porites NC 008166 vs Porites lutea NC 029695	0.00167761	0.0414585	0.0404648
COX1	Porites porites NC 008166 vs Porites okinawensis NC 015644	0.00166968	0.0501382	0.0333015
COX1	Porites porites NC 008166 vs Porites panamensis KU761953	0.00159529	0.00628076	0.253996
COX1	Porites porites NC 008166 vs Porites panamensis NC 024182	0.00080064	0.00617447	0.129669
COX1	Porites rus LN864762 vs Porites cylindrica PQ666634	NA	0.00972843	0
COX1	Porites rus LN864762 vs Porites fontanesii NC 037434	0.00162037	0.0525921	0.0308101
COX1	Porites rus LN864762 vs Porites harrisoni NC 037435	NA	0.0168411	0
COX1	Porites rus LN864762 vs Porites lobata KU761954	0.00158289	0.00974645	0.162407
COX1	Porites rus LN864762 vs Porites lobata NC 030186	0.0007908	0.00975792	0.0810419
COX1	Porites rus LN864762 vs Porites lutea NC 029695	NA	0.00324986	0
COX1	Porites rus LN864762 vs Porites okinawensis NC 015644	NA	0.0130924	0
COX1	Porites rus LN864762 vs Porites panamensis KU761953	0.00165143	0.0458954	0.0359824
COX1	Porites rus LN864762 vs Porites panamensis NC 024182	0.000834094	0.044355	0.018805
COX1	Porites rus LN864762 vs Porites porites NC 008166	0.0016508	0.0459564	0.035921
COX1	Porites sverdrupi KU956960 vs Porites cylindrica PQ666634	0.000850394	0.0424553	0.0200304
COX1	Porites sverdrupi KU956960 vs Porites fontanesii NC 037434	0.00245322	0.0471906	0.0519853
COX1	Porites sverdrupi KU956960 vs Porites harrisoni NC 037435	0.000829722	0.0509771	0.0162764
COX1	Porites sverdrupi KU956960 vs Porites lobata KU761954	0.00253868	0.0425826	0.0596177
COX1	Porites sverdrupi KU956960 vs Porites lobata NC 030186	0.00169116	0.0426094	0.0396898
COX1	Porites sverdrupi KU956960 vs Porites lutea NC 029695	0.000848008	0.0372704	0.0227529
COX1	Porites sverdrupi KU956960 vs Porites okinawensis NC 015644	0.000843942	0.0455988	0.018508
COX1	Porites sverdrupi KU956960 vs Porites panamensis KU761953	0.000796969	0.00313668	0.25408
COX1	Porites sverdrupi KU956960 vs Porites panamensis NC 024182	NA	0.00315246	0
COX1	Porites sverdrupi KU956960 vs Porites porites NC 008166	0.000796651	0.00314161	0.253581
COX1	Porites sverdrupi KU956960 vs Porites rus LN864762	0.000832692	0.0416984	0.0199694
COX2	Porites cylindrica OZ037789 vs Porites cylindrica PQ666634	NA	NA	NA
COX2	Porites cylindrica OZ037789 vs Porites fontanesii NC-037434	0.00547951	0.0549992	0.099629
COX2	Porites cylindrica OZ037789 vs Porites harrisoni NC-037435	0.00167902	0.0139462	0.120393
COX2	Porites cylindrica OZ037789 vs Porites lobata KU761954	NA	0.0140948	0
COX2	Porites cylindrica OZ037789 vs Porites lobata NC-030186	NA	NA	NA
COX2	Porites cylindrica OZ037789 vs Porites lutea NC-029695	NA	0.0139868	0
COX2	Porites cylindrica OZ037789 vs Porites okinawensis NC_015644	NA	NA	NA
COX2	Porites cylindrica OZ037789 vs Porites panamensis KU761953	0.00175234	0.0820327	0.0213615
COX2	Porites cylindrica OZ037789 vs Porites panamensis NC_024182	0.0017765	0.0656041	0.0270792
COX2	Porites cylindrica OZ037789 vs Porites porites NC_008166	0.00173589	0.0709114	0.0244797
COX2	Porites cylindrica OZ037789 vs Porites rus LN864762	NA	0.0139868	0
COX2	Porites cylindrica OZ037789 vs Porites sverdrupi KU956960	0.0017765	0.0656041	0.0270792
COX2	Porites fontanesii NC 037434 vs Porites cylindrica PQ666634	0.00547951	0.0549992	0.099629
COX2	Porites harrisoni NC 037435 vs Porites cylindrica PQ666634	0.00167902	0.0139462	0.120393
COX2	Porites harrisoni NC 037435 vs Porites fontanesii NC 037434	0.00736668	0.0426721	0.172635
COX2	Porites lobata KU761954 vs Porites cylindrica PQ666634	NA	0.0140948	0
COX2	Porites lobata KU761954 vs Porites fontanesii NC 037434	0.00546503	0.0438485	0.124634
COX2	Porites lobata KU761954 vs Porites harrisoni NC 037435	0.00168229	0.0138345	0.121601
COX2	Porites lobata NC 030186 vs Porites cylindrica PQ666634	NA	NA	NA
COX2	Porites lobata NC 030186 vs Porites fontanesii NC 037434	0.00547951	0.0549992	0.099629
COX2	Porites lobata NC 030186 vs Porites harrisoni NC 037435	0.00167902	0.0139462	0.120393
COX2	Porites lobata NC 030186 vs Porites lobata KU761954	NA	0.0140948	0
COX2	Porites lutea NC 029695 vs Porites cylindrica PQ666634	NA	0.0139868	0
COX2	Porites lutea NC 029695 vs Porites fontanesii NC 037434	0.00551217	0.0427437	0.128959
COX2	Porites lutea NC 029695 vs Porites harrisoni NC 037435	0.00168534	NA	NA
COX2	Porites lutea NC 029695 vs Porites lobata KU761954	NA	0.0138747	0
COX2	Porites lutea NC 029695 vs Porites lobata NC 030186	NA	0.0139868	0
COX2	Porites okinawensis NC 015644 vs Porites cylindrica PQ666634	NA	NA	NA
COX2	Porites okinawensis NC 015644 vs Porites fontanesii NC 037434	0.00547951	0.0549992	0.099629
COX2	Porites okinawensis NC 015644 vs Porites harrisoni NC 037435	0.00167902	0.0139462	0.120393
COX2	Porites okinawensis NC 015644 vs Porites lobata KU761954	NA	0.0140948	0
COX2	Porites okinawensis NC 015644 vs Porites lobata NC 030186	NA	NA	NA
COX2	Porites okinawensis NC 015644 vs Porites lutea NC 029695	NA	0.0139868	0
COX2	Porites panamensis KU761953 vs Porites cylindrica PQ666634	0.00175234	0.0820327	0.0213615
COX2	Porites panamensis KU761953 vs Porites fontanesii NC 037434	0.00367017	0.0829341	0.044254
COX2	Porites panamensis KU761953 vs Porites harrisoni NC 037435	0.00352862	0.067161	0.0525397
COX2	Porites panamensis KU761953 vs Porites lobata KU761954	0.00177039	0.0790979	0.0223823
COX2	Porites panamensis KU761953 vs Porites lobata NC 030186	0.00175234	0.0820327	0.0213615
COX2	Porites panamensis KU761953 vs Porites lutea NC 029695	0.00176119	0.0672981	0.02617
COX2	Porites panamensis KU761953 vs Porites okinawensis NC 015644	0.00175234	0.0820327	0.0213615
COX2	Porites panamensis NC 024182 vs Porites cylindrica PQ666634	0.0017765	0.0656041	0.0270792
COX2	Porites panamensis NC 024182 vs Porites fontanesii NC 037434	0.00371777	0.0687295	0.0540927
COX2	Porites panamensis NC 024182 vs Porites harrisoni NC 037435	0.00357888	0.0519716	0.0688622
COX2	Porites panamensis NC 024182 vs Porites lobata KU761954	0.00179256	0.0636752	0.0281516
COX2	Porites panamensis NC 024182 vs Porites lobata NC 030186	0.0017765	0.0656041	0.0270792
COX2	Porites panamensis NC 024182 vs Porites lutea NC 029695	0.0017863	0.0520652	0.0343089
COX2	Porites panamensis NC 024182 vs Porites okinawensis NC 015644	0.0017765	0.0656041	0.0270792
COX2	Porites panamensis NC 024182 vs Porites panamensis KU761953	NA	0.0136013	0
COX2	Porites porites NC 008166 vs Porites cylindrica PQ666634	0.00173589	0.0709114	0.0244797
COX2	Porites porites NC 008166 vs Porites fontanesii NC 037434	0.00365569	0.0718961	0.0508468
COX2	Porites porites NC 008166 vs Porites harrisoni NC 037435	0.00349445	0.0561647	0.062218
COX2	Porites porites NC 008166 vs Porites lobata KU761954	0.00175743	0.0677986	0.0259213
COX2	Porites porites NC 008166 vs Porites lobata NC 030186	0.00173589	0.0709114	0.0244797
COX2	Porites porites NC 008166 vs Porites lutea NC 029695	0.00174412	0.0562876	0.0309858
COX2	Porites porites NC 008166 vs Porites okinawensis NC 015644	0.00173589	0.0709114	0.0244797
COX2	Porites porites NC 008166 vs Porites panamensis KU761953	NA	0.0291114	0
COX2	Porites porites NC 008166 vs Porites panamensis NC 024182	NA	0.0126677	0
COX2	Porites rus LN864762 vs Porites cylindrica PQ666634	NA	0.0139868	0
COX2	Porites rus LN864762 vs Porites fontanesii NC 037434	0.00551217	0.0427437	0.128959
COX2	Porites rus LN864762 vs Porites harrisoni NC 037435	0.00168534	NA	NA
COX2	Porites rus LN864762 vs Porites lobata KU761954	NA	0.0138747	0
COX2	Porites rus LN864762 vs Porites lobata NC 030186	NA	0.0139868	0
COX2	Porites rus LN864762 vs Porites lutea NC 029695	NA	NA	NA
COX2	Porites rus LN864762 vs Porites okinawensis NC 015644	NA	0.0139868	0
COX2	Porites rus LN864762 vs Porites panamensis KU761953	0.00176119	0.0672981	0.02617
COX2	Porites rus LN864762 vs Porites panamensis NC 024182	0.0017863	0.0520652	0.0343089
COX2	Porites rus LN864762 vs Porites porites NC 008166	0.00174412	0.0562876	0.0309858
COX2	Porites sverdrupi KU956960 vs Porites cylindrica PQ666634	0.0017765	0.0656041	0.0270792
COX2	Porites sverdrupi KU956960 vs Porites fontanesii NC 037434	0.00371777	0.0687295	0.0540927
COX2	Porites sverdrupi KU956960 vs Porites harrisoni NC 037435	0.00357888	0.0519716	0.0688622
COX2	Porites sverdrupi KU956960 vs Porites lobata KU761954	0.00179256	0.0636752	0.0281516
COX2	Porites sverdrupi KU956960 vs Porites lobata NC 030186	0.0017765	0.0656041	0.0270792
COX2	Porites sverdrupi KU956960 vs Porites lutea NC 029695	0.0017863	0.0520652	0.0343089
COX2	Porites sverdrupi KU956960 vs Porites okinawensis NC 015644	0.0017765	0.0656041	0.0270792
COX2	Porites sverdrupi KU956960 vs Porites panamensis KU761953	NA	0.0136013	0
COX2	Porites sverdrupi KU956960 vs Porites panamensis NC 024182	NA	NA	NA
COX2	Porites sverdrupi KU956960 vs Porites porites NC 008166	NA	0.0126677	0
COX2	Porites sverdrupi KU956960 vs Porites rus LN864762	0.0017863	0.0520652	0.0343089
COX3	Porites cylindrica OZ037789 vs Porites cylindrica PQ666634	NA	NA	NA
COX3	Porites cylindrica OZ037789 vs Porites fontanesii NC-037434	NA	0.102202	0
COX3	Porites cylindrica OZ037789 vs Porites harrisoni NC-037435	NA	0.0344355	0
COX3	Porites cylindrica OZ037789 vs Porites lobata KU761954	0.00305549	NA	NA
COX3	Porites cylindrica OZ037789 vs Porites lobata NC-030186	NA	NA	NA
COX3	Porites cylindrica OZ037789 vs Porites lutea NC-029695	NA	0.0295792	0
COX3	Porites cylindrica OZ037789 vs Porites okinawensis NC_015644	NA	NA	NA
COX3	Porites cylindrica OZ037789 vs Porites panamensis KU761953	NA	0.0549361	0
COX3	Porites cylindrica OZ037789 vs Porites panamensis NC_024182	NA	0.0549361	0
COX3	Porites cylindrica OZ037789 vs Porites porites NC_008166	NA	0.0549361	0
COX3	Porites cylindrica OZ037789 vs Porites rus LN864762	0.00152055	0.0404297	0.0376097
COX3	Porites cylindrica OZ037789 vs Porites sverdrupi KU956960	NA	0.0549361	0
COX3	Porites fontanesii NC 037434 vs Porites cylindrica PQ666634	NA	0.102202	0
COX3	Porites harrisoni NC 037435 vs Porites cylindrica PQ666634	NA	0.0344355	0
COX3	Porites harrisoni NC 037435 vs Porites fontanesii NC 037434	NA	0.0984548	0
COX3	Porites lobata KU761954 vs Porites cylindrica PQ666634	0.00305549	NA	NA
COX3	Porites lobata KU761954 vs Porites fontanesii NC 037434	0.00321013	0.102221	0.0314039
COX3	Porites lobata KU761954 vs Porites harrisoni NC 037435	0.00314881	0.0344483	0.0914067
COX3	Porites lobata NC 030186 vs Porites cylindrica PQ666634	NA	NA	NA
COX3	Porites lobata NC 030186 vs Porites fontanesii NC 037434	NA	0.102202	0
COX3	Porites lobata NC 030186 vs Porites harrisoni NC 037435	NA	0.0344355	0
COX3	Porites lobata NC 030186 vs Porites lobata KU761954	0.00305549	NA	NA
COX3	Porites lutea NC 029695 vs Porites cylindrica PQ666634	NA	0.0295792	0
COX3	Porites lutea NC 029695 vs Porites fontanesii NC 037434	NA	0.0897339	0
COX3	Porites lutea NC 029695 vs Porites harrisoni NC 037435	NA	0.00775466	0
COX3	Porites lutea NC 029695 vs Porites lobata KU761954	0.0030955	0.0295947	0.104596
COX3	Porites lutea NC 029695 vs Porites lobata NC 030186	NA	0.0295792	0
COX3	Porites okinawensis NC 015644 vs Porites cylindrica PQ666634	NA	NA	NA
COX3	Porites okinawensis NC 015644 vs Porites fontanesii NC 037434	NA	0.102202	0
COX3	Porites okinawensis NC 015644 vs Porites harrisoni NC 037435	NA	0.0344355	0
COX3	Porites okinawensis NC 015644 vs Porites lobata KU761954	0.00305549	NA	NA
COX3	Porites okinawensis NC 015644 vs Porites lobata NC 030186	NA	NA	NA
COX3	Porites okinawensis NC 015644 vs Porites lutea NC 029695	NA	0.0295792	0
COX3	Porites panamensis KU761953 vs Porites cylindrica PQ666634	NA	0.0549361	0
COX3	Porites panamensis KU761953 vs Porites fontanesii NC 037434	NA	0.0733768	0
COX3	Porites panamensis KU761953 vs Porites harrisoni NC 037435	NA	0.0400118	0
COX3	Porites panamensis KU761953 vs Porites lobata KU761954	0.00316657	0.0549534	0.0576227
COX3	Porites panamensis KU761953 vs Porites lobata NC 030186	NA	0.0549361	0
COX3	Porites panamensis KU761953 vs Porites lutea NC 029695	NA	0.0318395	0
COX3	Porites panamensis KU761953 vs Porites okinawensis NC 015644	NA	0.0549361	0
COX3	Porites panamensis NC 024182 vs Porites cylindrica PQ666634	NA	0.0549361	0
COX3	Porites panamensis NC 024182 vs Porites fontanesii NC 037434	NA	0.0733768	0
COX3	Porites panamensis NC 024182 vs Porites harrisoni NC 037435	NA	0.0400118	0
COX3	Porites panamensis NC 024182 vs Porites lobata KU761954	0.00316657	0.0549534	0.0576227
COX3	Porites panamensis NC 024182 vs Porites lobata NC 030186	NA	0.0549361	0
COX3	Porites panamensis NC 024182 vs Porites lutea NC 029695	NA	0.0318395	0
COX3	Porites panamensis NC 024182 vs Porites okinawensis NC 015644	NA	0.0549361	0
COX3	Porites panamensis NC 024182 vs Porites panamensis KU761953	NA	NA	NA
COX3	Porites porites NC 008166 vs Porites cylindrica PQ666634	NA	0.0549361	0
COX3	Porites porites NC 008166 vs Porites fontanesii NC 037434	NA	0.0733768	0
COX3	Porites porites NC 008166 vs Porites harrisoni NC 037435	NA	0.0400118	0
COX3	Porites porites NC 008166 vs Porites lobata KU761954	0.00316657	0.0549534	0.0576227
COX3	Porites porites NC 008166 vs Porites lobata NC 030186	NA	0.0549361	0
COX3	Porites porites NC 008166 vs Porites lutea NC 029695	NA	0.0318395	0
COX3	Porites porites NC 008166 vs Porites okinawensis NC 015644	NA	0.0549361	0
COX3	Porites porites NC 008166 vs Porites panamensis KU761953	NA	NA	NA
COX3	Porites porites NC 008166 vs Porites panamensis NC 024182	NA	NA	NA
COX3	Porites rus LN864762 vs Porites cylindrica PQ666634	0.00152055	0.0404297	0.0376097
COX3	Porites rus LN864762 vs Porites fontanesii NC 037434	0.00160037	0.0806762	0.019837
COX3	Porites rus LN864762 vs Porites harrisoni NC 037435	0.00154832	0.0144976	0.106799
COX3	Porites rus LN864762 vs Porites lobata KU761954	0.00457189	0.040454	0.113015
COX3	Porites rus LN864762 vs Porites lobata NC 030186	0.00152055	0.0404297	0.0376097
COX3	Porites rus LN864762 vs Porites lutea NC 029695	0.00152741	0.0077065	0.198198
COX3	Porites rus LN864762 vs Porites okinawensis NC 015644	0.00152055	0.0404297	0.0376097
COX3	Porites rus LN864762 vs Porites panamensis KU761953	0.00157099	0.0346411	0.0453505
COX3	Porites rus LN864762 vs Porites panamensis NC 024182	0.00157099	0.0346411	0.0453505
COX3	Porites rus LN864762 vs Porites porites NC 008166	0.00157099	0.0346411	0.0453505
COX3	Porites sverdrupi KU956960 vs Porites cylindrica PQ666634	NA	0.0549361	0
COX3	Porites sverdrupi KU956960 vs Porites fontanesii NC 037434	NA	0.0733768	0
COX3	Porites sverdrupi KU956960 vs Porites harrisoni NC 037435	NA	0.0400118	0
COX3	Porites sverdrupi KU956960 vs Porites lobata KU761954	0.00316657	0.0549534	0.0576227
COX3	Porites sverdrupi KU956960 vs Porites lobata NC 030186	NA	0.0549361	0
COX3	Porites sverdrupi KU956960 vs Porites lutea NC 029695	NA	0.0318395	0
COX3	Porites sverdrupi KU956960 vs Porites okinawensis NC 015644	NA	0.0549361	0
COX3	Porites sverdrupi KU956960 vs Porites panamensis KU761953	NA	NA	NA
COX3	Porites sverdrupi KU956960 vs Porites panamensis NC 024182	NA	NA	NA
COX3	Porites sverdrupi KU956960 vs Porites porites NC 008166	NA	NA	NA
COX3	Porites sverdrupi KU956960 vs Porites rus LN864762	0.00157099	0.0346411	0.0453505
CYTB	Porites cylindrica OZ037789 vs Porites cylindrica PQ666634	NA	0.00414373	0
CYTB	Porites cylindrica OZ037789 vs Porites fontanesii NC-037434	0.00110525	0.0625006	0.0176838
CYTB	Porites cylindrica OZ037789 vs Porites harrisoni NC-037435	NA	0.0208541	0
CYTB	Porites cylindrica OZ037789 vs Porites lobata KU761954	NA	0.012442	0
CYTB	Porites cylindrica OZ037789 vs Porites lobata NC-030186	NA	0.00414373	0
CYTB	Porites cylindrica OZ037789 vs Porites lutea NC-029695	NA	0.0124426	0
CYTB	Porites cylindrica OZ037789 vs Porites okinawensis NC_015644	0.00109275	0.00414176	0.263837
CYTB	Porites cylindrica OZ037789 vs Porites panamensis KU761953	0.00226657	0.0417465	0.0542935
CYTB	Porites cylindrica OZ037789 vs Porites panamensis NC_024182	0.00227054	0.0375759	0.0604253
CYTB	Porites cylindrica OZ037789 vs Porites porites NC_008166	0.00117398	0.0302962	0.0387501
CYTB	Porites cylindrica OZ037789 vs Porites rus LN864762	NA	0.0166367	0
CYTB	Porites cylindrica OZ037789 vs Porites sverdrupi KU956960	0.00227062	0.0414958	0.0547191
CYTB	Porites fontanesii NC 037434 vs Porites cylindrica PQ666634	0.00110525	0.058081	0.0190295
CYTB	Porites harrisoni NC 037435 vs Porites cylindrica PQ666634	NA	0.0166368	0
CYTB	Porites harrisoni NC 037435 vs Porites fontanesii NC 037434	0.00110609	0.0579145	0.0190986
CYTB	Porites lobata KU761954 vs Porites cylindrica PQ666634	NA	0.0082717	0
CYTB	Porites lobata KU761954 vs Porites fontanesii NC 037434	0.00108964	0.0567561	0.0191986
CYTB	Porites lobata KU761954 vs Porites harrisoni NC 037435	NA	0.0165597	0
CYTB	Porites lobata NC 030186 vs Porites cylindrica PQ666634	NA	NA	NA
CYTB	Porites lobata NC 030186 vs Porites fontanesii NC 037434	0.00110525	0.058081	0.0190295
CYTB	Porites lobata NC 030186 vs Porites harrisoni NC 037435	NA	0.0166368	0
CYTB	Porites lobata NC 030186 vs Porites lobata KU761954	NA	0.0082717	0
CYTB	Porites lutea NC 029695 vs Porites cylindrica PQ666634	NA	0.00827212	0
CYTB	Porites lutea NC 029695 vs Porites fontanesii NC 037434	0.00106818	0.0567264	0.0188304
CYTB	Porites lutea NC 029695 vs Porites harrisoni NC 037435	NA	0.00823467	0
CYTB	Porites lutea NC 029695 vs Porites lobata KU761954	NA	0.00823397	0
CYTB	Porites lutea NC 029695 vs Porites lobata NC 030186	NA	0.00827212	0
CYTB	Porites okinawensis NC 015644 vs Porites cylindrica PQ666634	0.00109275	NA	NA
CYTB	Porites okinawensis NC 015644 vs Porites fontanesii NC 037434	0.00219759	0.0595873	0.0368801
CYTB	Porites okinawensis NC 015644 vs Porites harrisoni NC 037435	0.00109408	0.0166287	0.0657946
CYTB	Porites okinawensis NC 015644 vs Porites lobata KU761954	0.0010941	0.00826767	0.132335
CYTB	Porites okinawensis NC 015644 vs Porites lobata NC 030186	0.00109275	NA	NA
CYTB	Porites okinawensis NC 015644 vs Porites lutea NC 029695	0.00109408	0.0082681	0.132326
CYTB	Porites panamensis KU761953 vs Porites cylindrica PQ666634	0.00226648	0.0378017	0.0599572
CYTB	Porites panamensis KU761953 vs Porites fontanesii NC 037434	0.00107924	0.0449493	0.0240102
CYTB	Porites panamensis KU761953 vs Porites harrisoni NC 037435	0.00226942	0.0376381	0.0602959
CYTB	Porites panamensis KU761953 vs Porites lobata KU761954	0.00225784	0.0343224	0.0657833
CYTB	Porites panamensis KU761953 vs Porites lobata NC 030186	0.00226648	0.0378017	0.0599572
CYTB	Porites panamensis KU761953 vs Porites lutea NC 029695	0.00224443	0.0310107	0.0723758
CYTB	Porites panamensis KU761953 vs Porites okinawensis NC 015644	0.00337103	0.0390093	0.0864159
CYTB	Porites panamensis NC 024182 vs Porites cylindrica PQ666634	0.00227045	0.033687	0.0673984
CYTB	Porites panamensis NC 024182 vs Porites fontanesii NC 037434	0.00108055	0.0400667	0.0269687
CYTB	Porites panamensis NC 024182 vs Porites harrisoni NC 037435	0.00227338	0.0335441	0.0677728
CYTB	Porites panamensis NC 024182 vs Porites lobata KU761954	0.00226164	0.0302127	0.0748573
CYTB	Porites panamensis NC 024182 vs Porites lobata NC 030186	0.00227045	0.033687	0.0673984
CYTB	Porites panamensis NC 024182 vs Porites lutea NC 029695	0.00224807	0.0268722	0.0836576
CYTB	Porites panamensis NC 024182 vs Porites okinawensis NC 015644	0.0033766	0.0347613	0.0971369
CYTB	Porites panamensis NC 024182 vs Porites panamensis KU761953	NA	0.00424265	0
CYTB	Porites porites NC 008166 vs Porites cylindrica PQ666634	0.00117392	0.0268392	0.043739
CYTB	Porites porites NC 008166 vs Porites fontanesii NC 037434	NA	0.0414584	0
CYTB	Porites porites NC 008166 vs Porites harrisoni NC 037435	0.00118562	0.0328522	0.0360894
CYTB	Porites porites NC 008166 vs Porites lobata KU761954	0.00118153	0.0297498	0.0397157
CYTB	Porites porites NC 008166 vs Porites lobata NC 030186	0.00117392	0.0268392	0.043739
CYTB	Porites porites NC 008166 vs Porites lutea NC 029695	0.00117592	0.0267093	0.0440265
CYTB	Porites porites NC 008166 vs Porites okinawensis NC 015644	0.00225536	0.0304981	0.073951
CYTB	Porites porites NC 008166 vs Porites panamensis KU761953	0.00108431	0.00855967	0.126676
CYTB	Porites porites NC 008166 vs Porites panamensis NC 024182	0.00108575	0.00424552	0.255739
CYTB	Porites rus LN864762 vs Porites cylindrica PQ666634	NA	0.0124433	0
CYTB	Porites rus LN864762 vs Porites fontanesii NC 037434	0.00106819	0.0617549	0.0172972
CYTB	Porites rus LN864762 vs Porites harrisoni NC 037435	NA	0.0123871	0
CYTB	Porites rus LN864762 vs Porites lobata KU761954	NA	0.0123858	0
CYTB	Porites rus LN864762 vs Porites lobata NC 030186	NA	0.0124433	0
CYTB	Porites rus LN864762 vs Porites lutea NC 029695	NA	0.00410622	0
CYTB	Porites rus LN864762 vs Porites okinawensis NC 015644	0.00109407	0.0124372	0.087968
CYTB	Porites rus LN864762 vs Porites panamensis KU761953	0.0022443	0.0350395	0.0640508
CYTB	Porites rus LN864762 vs Porites panamensis NC 024182	0.00224794	0.0308429	0.0728836
CYTB	Porites rus LN864762 vs Porites porites NC 008166	0.00117582	0.0301612	0.0389844
CYTB	Porites sverdrupi KU956960 vs Porites cylindrica PQ666634	0.00227055	0.0375748	0.0604276
CYTB	Porites sverdrupi KU956960 vs Porites fontanesii NC 037434	0.00108056	0.0447195	0.024163
CYTB	Porites sverdrupi KU956960 vs Porites harrisoni NC 037435	0.0022735	0.0374134	0.0607668
CYTB	Porites sverdrupi KU956960 vs Porites lobata KU761954	0.00226174	0.0341214	0.0662851
CYTB	Porites sverdrupi KU956960 vs Porites lobata NC 030186	0.00227055	0.0375748	0.0604276
CYTB	Porites sverdrupi KU956960 vs Porites lutea NC 029695	0.00224817	0.030832	0.0729167
CYTB	Porites sverdrupi KU956960 vs Porites okinawensis NC 015644	0.00337673	0.0387793	0.0870757
CYTB	Porites sverdrupi KU956960 vs Porites panamensis KU761953	NA	0.00850798	0
CYTB	Porites sverdrupi KU956960 vs Porites panamensis NC 024182	NA	0.00422022	0
CYTB	Porites sverdrupi KU956960 vs Porites porites NC 008166	0.00108579	0.00851377	0.127534
CYTB	Porites sverdrupi KU956960 vs Porites rus LN864762	0.00224807	0.0348352	0.0645344
ND1	Porites cylindrica OZ037789 vs Porites cylindrica PQ666634	NA	NA	NA
ND1	Porites cylindrica OZ037789 vs Porites fontanesii NC-037434	NA	0.0257775	0
ND1	Porites cylindrica OZ037789 vs Porites harrisoni NC-037435	NA	0.0147997	0
ND1	Porites cylindrica OZ037789 vs Porites lobata KU761954	NA	0.0188925	0
ND1	Porites cylindrica OZ037789 vs Porites lobata NC-030186	NA	NA	NA
ND1	Porites cylindrica OZ037789 vs Porites lutea NC-029695	NA	0.00919677	0
ND1	Porites cylindrica OZ037789 vs Porites okinawensis NC_015644	NA	NA	NA
ND1	Porites cylindrica OZ037789 vs Porites panamensis KU761953	0.00135548	0.0348051	0.0389447
ND1	Porites cylindrica OZ037789 vs Porites panamensis NC_024182	0.00136039	0.0388763	0.0349927
ND1	Porites cylindrica OZ037789 vs Porites porites NC_008166	0.0013285	0.037143	0.0357673
ND1	Porites cylindrica OZ037789 vs Porites rus LN864762	NA	0.0149104	0
ND1	Porites cylindrica OZ037789 vs Porites sverdrupi KU956960	0.00136107	0.0388122	0.035068
ND1	Porites fontanesii NC 037434 vs Porites cylindrica PQ666634	NA	0.0257775	0
ND1	Porites harrisoni NC 037435 vs Porites cylindrica PQ666634	NA	0.0147997	0
ND1	Porites harrisoni NC 037435 vs Porites fontanesii NC 037434	NA	0.0290769	0
ND1	Porites lobata KU761954 vs Porites cylindrica PQ666634	NA	0.0188925	0
ND1	Porites lobata KU761954 vs Porites fontanesii NC 037434	NA	0.0342648	0
ND1	Porites lobata KU761954 vs Porites harrisoni NC 037435	NA	0.0247615	0
ND1	Porites lobata NC 030186 vs Porites cylindrica PQ666634	NA	NA	NA
ND1	Porites lobata NC 030186 vs Porites fontanesii NC 037434	NA	0.0254308	0
ND1	Porites lobata NC 030186 vs Porites harrisoni NC 037435	NA	0.0146815	0
ND1	Porites lobata NC 030186 vs Porites lobata KU761954	NA	0.0186986	0
ND1	Porites lutea NC 029695 vs Porites cylindrica PQ666634	NA	0.00919677	0
ND1	Porites lutea NC 029695 vs Porites fontanesii NC 037434	NA	0.0246086	0
ND1	Porites lutea NC 029695 vs Porites harrisoni NC 037435	NA	0.0128822	0
ND1	Porites lutea NC 029695 vs Porites lobata KU761954	NA	0.0186154	0
ND1	Porites lutea NC 029695 vs Porites lobata NC 030186	NA	0.00919677	0
ND1	Porites okinawensis NC 015644 vs Porites cylindrica PQ666634	NA	NA	NA
ND1	Porites okinawensis NC 015644 vs Porites fontanesii NC 037434	NA	0.0254308	0
ND1	Porites okinawensis NC 015644 vs Porites harrisoni NC 037435	NA	0.0146815	0
ND1	Porites okinawensis NC 015644 vs Porites lobata KU761954	NA	0.0186986	0
ND1	Porites okinawensis NC 015644 vs Porites lobata NC 030186	NA	NA	NA
ND1	Porites okinawensis NC 015644 vs Porites lutea NC 029695	NA	0.00919677	0
ND1	Porites panamensis KU761953 vs Porites cylindrica PQ666634	0.00135548	0.0348051	0.0389447
ND1	Porites panamensis KU761953 vs Porites fontanesii NC 037434	0.00135153	0.0342286	0.0394855
ND1	Porites panamensis KU761953 vs Porites harrisoni NC 037435	0.00136071	0.0378611	0.0359394
ND1	Porites panamensis KU761953 vs Porites lobata KU761954	0.00134932	0.0433965	0.0310928
ND1	Porites panamensis KU761953 vs Porites lobata NC 030186	0.00135025	0.0343338	0.039327
ND1	Porites panamensis KU761953 vs Porites lutea NC 029695	0.00137688	0.0332497	0.0414104
ND1	Porites panamensis KU761953 vs Porites okinawensis NC 015644	0.00135025	0.0343338	0.039327
ND1	Porites panamensis NC 024182 vs Porites cylindrica PQ666634	0.00136039	0.0388763	0.0349927
ND1	Porites panamensis NC 024182 vs Porites fontanesii NC 037434	0.00135689	0.0381941	0.0355262
ND1	Porites panamensis NC 024182 vs Porites harrisoni NC 037435	0.0013639	0.0419443	0.032517
ND1	Porites panamensis NC 024182 vs Porites lobata KU761954	0.00135469	0.0473433	0.0286141
ND1	Porites panamensis NC 024182 vs Porites lobata NC 030186	0.00135554	0.0383154	0.0353785
ND1	Porites panamensis NC 024182 vs Porites lutea NC 029695	0.00136817	0.0295371	0.0463205
ND1	Porites panamensis NC 024182 vs Porites okinawensis NC 015644	0.00135554	0.0383154	0.0353785
ND1	Porites panamensis NC 024182 vs Porites panamensis KU761953	NA	0.0046424	0
ND1	Porites porites NC 008166 vs Porites cylindrica PQ666634	0.0013285	0.037143	0.0357673
ND1	Porites porites NC 008166 vs Porites fontanesii NC 037434	0.00132326	0.0366268	0.036128
ND1	Porites porites NC 008166 vs Porites harrisoni NC 037435	0.00133668	0.0399884	0.0334265
ND1	Porites porites NC 008166 vs Porites lobata KU761954	0.00132115	0.0464682	0.0284311
ND1	Porites porites NC 008166 vs Porites lobata NC 030186	0.00132222	0.0367282	0.0360001
ND1	Porites porites NC 008166 vs Porites lutea NC 029695	0.00135231	0.035072	0.0385581
ND1	Porites porites NC 008166 vs Porites okinawensis NC 015644	0.00132222	0.0367282	0.0360001
ND1	Porites porites NC 008166 vs Porites panamensis KU761953	NA	0.00900863	0
ND1	Porites porites NC 008166 vs Porites panamensis NC 024182	NA	0.0127259	0
ND1	Porites rus LN864762 vs Porites cylindrica PQ666634	NA	0.0149104	0
ND1	Porites rus LN864762 vs Porites fontanesii NC 037434	NA	0.0298447	0
ND1	Porites rus LN864762 vs Porites harrisoni NC 037435	NA	0.0183717	0
ND1	Porites rus LN864762 vs Porites lobata KU761954	NA	0.025157	0
ND1	Porites rus LN864762 vs Porites lobata NC 030186	NA	0.0149104	0
ND1	Porites rus LN864762 vs Porites lutea NC 029695	NA	0.0130333	0
ND1	Porites rus LN864762 vs Porites okinawensis NC 015644	NA	0.0149104	0
ND1	Porites rus LN864762 vs Porites panamensis KU761953	0.00136042	0.038873	0.0349966
ND1	Porites rus LN864762 vs Porites panamensis NC 024182	0.00136296	0.0431284	0.0316025
ND1	Porites rus LN864762 vs Porites porites NC 008166	0.00133844	0.0409062	0.0327197
ND1	Porites sverdrupi KU956960 vs Porites cylindrica PQ666634	0.00136107	0.0388122	0.035068
ND1	Porites sverdrupi KU956960 vs Porites fontanesii NC 037434	0.00135757	0.0381325	0.0356014
ND1	Porites sverdrupi KU956960 vs Porites harrisoni NC 037435	0.0013646	0.0418761	0.0325866
ND1	Porites sverdrupi KU956960 vs Porites lobata KU761954	0.00135536	0.0472649	0.0286759
ND1	Porites sverdrupi KU956960 vs Porites lobata NC 030186	0.00135622	0.0382533	0.0354536
ND1	Porites sverdrupi KU956960 vs Porites lutea NC 029695	0.00137759	0.0375084	0.0367275
ND1	Porites sverdrupi KU956960 vs Porites okinawensis NC 015644	0.00135622	0.0382533	0.0354536
ND1	Porites sverdrupi KU956960 vs Porites panamensis KU761953	NA	0.00463646	0
ND1	Porites sverdrupi KU956960 vs Porites panamensis NC 024182	NA	0.00936074	0
ND1	Porites sverdrupi KU956960 vs Porites porites NC 008166	NA	0.0127069	0
ND1	Porites sverdrupi KU956960 vs Porites rus LN864762	0.00136368	0.0430545	0.0316732
ND2	Porites cylindrica OZ037789 vs Porites cylindrica PQ666634	0.00118709	NA	NA
ND2	Porites cylindrica OZ037789 vs Porites fontanesii NC-037434	0.00247672	0.0435628	0.0568541
ND2	Porites cylindrica OZ037789 vs Porites harrisoni NC-037435	0.00118843	0.0119577	0.0993867
ND2	Porites cylindrica OZ037789 vs Porites lobata KU761954	0.0011896	0.00792461	0.150115
ND2	Porites cylindrica OZ037789 vs Porites lobata NC-030186	0.0011876	0.00397562	0.298721
ND2	Porites cylindrica OZ037789 vs Porites lutea NC-029695	0.0011889	0.00794021	0.149731
ND2	Porites cylindrica OZ037789 vs Porites okinawensis NC_015644	0.0011876	0.00397562	0.298721
ND2	Porites cylindrica OZ037789 vs Porites panamensis KU761953	0.0012294	0.0217695	0.0564736
ND2	Porites cylindrica OZ037789 vs Porites panamensis NC_024182	0.00119706	0.0276376	0.0433127
ND2	Porites cylindrica OZ037789 vs Porites porites NC_008166	0.00122757	0.0256067	0.0479393
ND2	Porites cylindrica OZ037789 vs Porites rus LN864762	0.00238501	NA	NA
ND2	Porites cylindrica OZ037789 vs Porites sverdrupi KU956960	0.00122769	0.0255992	0.047958
ND2	Porites fontanesii NC 037434 vs Porites cylindrica PQ666634	0.00123741	0.0435558	0.0284098
ND2	Porites harrisoni NC 037435 vs Porites cylindrica PQ666634	NA	0.0119461	0
ND2	Porites harrisoni NC 037435 vs Porites fontanesii NC 037434	0.00123923	0.0471617	0.0262762
ND2	Porites lobata KU761954 vs Porites cylindrica PQ666634	NA	0.00791705	0
ND2	Porites lobata KU761954 vs Porites fontanesii NC 037434	0.00124097	0.0507753	0.0244405
ND2	Porites lobata KU761954 vs Porites harrisoni NC 037435	NA	0.0118626	0
ND2	Porites lobata NC 030186 vs Porites cylindrica PQ666634	NA	0.00397182	0
ND2	Porites lobata NC 030186 vs Porites fontanesii NC 037434	0.00122047	0.049251	0.0247806
ND2	Porites lobata NC 030186 vs Porites harrisoni NC 037435	NA	0.0159905	0
ND2	Porites lobata NC 030186 vs Porites lobata KU761954	NA	0.0119064	0
ND2	Porites lutea NC 029695 vs Porites cylindrica PQ666634	NA	0.0079325	0
ND2	Porites lutea NC 029695 vs Porites fontanesii NC 037434	0.00123957	0.0509401	0.0243339
ND2	Porites lutea NC 029695 vs Porites harrisoni NC 037435	NA	0.0199147	0
ND2	Porites lutea NC 029695 vs Porites lobata KU761954	NA	0.015838	0
ND2	Porites lutea NC 029695 vs Porites lobata NC 030186	NA	0.0119296	0
ND2	Porites okinawensis NC 015644 vs Porites cylindrica PQ666634	NA	0.00397182	0
ND2	Porites okinawensis NC 015644 vs Porites fontanesii NC 037434	0.00122047	0.049251	0.0247806
ND2	Porites okinawensis NC 015644 vs Porites harrisoni NC 037435	NA	0.0159905	0
ND2	Porites okinawensis NC 015644 vs Porites lobata KU761954	NA	0.0119064	0
ND2	Porites okinawensis NC 015644 vs Porites lobata NC 030186	NA	NA	NA
ND2	Porites okinawensis NC 015644 vs Porites lutea NC 029695	NA	0.0119296	0
ND2	Porites panamensis KU761953 vs Porites cylindrica PQ666634	NA	0.0217611	0
ND2	Porites panamensis KU761953 vs Porites fontanesii NC 037434	0.00124219	0.028374	0.0437792
ND2	Porites panamensis KU761953 vs Porites harrisoni NC 037435	NA	0.0253791	0
ND2	Porites panamensis KU761953 vs Porites lobata KU761954	NA	0.0215876	0
ND2	Porites panamensis KU761953 vs Porites lobata NC 030186	NA	0.0276314	0
ND2	Porites panamensis KU761953 vs Porites lutea NC 029695	NA	0.0290864	0
ND2	Porites panamensis KU761953 vs Porites okinawensis NC 015644	NA	0.0276314	0
ND2	Porites panamensis NC 024182 vs Porites cylindrica PQ666634	NA	0.0276069	0
ND2	Porites panamensis NC 024182 vs Porites fontanesii NC 037434	0.00119452	0.0319398	0.0373993
ND2	Porites panamensis NC 024182 vs Porites harrisoni NC 037435	NA	0.0315532	0
ND2	Porites panamensis NC 024182 vs Porites lobata KU761954	NA	0.0274034	0
ND2	Porites panamensis NC 024182 vs Porites lobata NC 030186	NA	0.0334547	0
ND2	Porites panamensis NC 024182 vs Porites lutea NC 029695	NA	0.0355971	0
ND2	Porites panamensis NC 024182 vs Porites okinawensis NC 015644	NA	0.0334547	0
ND2	Porites panamensis NC 024182 vs Porites panamensis KU761953	NA	0.00399764	0
ND2	Porites porites NC 008166 vs Porites cylindrica PQ666634	NA	0.0255965	0
ND2	Porites porites NC 008166 vs Porites fontanesii NC 037434	0.00124019	0.0321877	0.03853
ND2	Porites porites NC 008166 vs Porites harrisoni NC 037435	NA	0.0292432	0
ND2	Porites porites NC 008166 vs Porites lobata KU761954	NA	0.02539	0
ND2	Porites porites NC 008166 vs Porites lobata NC 030186	NA	0.0318384	0
ND2	Porites porites NC 008166 vs Porites lutea NC 029695	NA	0.0329926	0
ND2	Porites porites NC 008166 vs Porites okinawensis NC 015644	NA	0.0318384	0
ND2	Porites porites NC 008166 vs Porites panamensis KU761953	NA	0.00402113	0
ND2	Porites porites NC 008166 vs Porites panamensis NC 024182	NA	0.00804821	0
ND2	Porites rus LN864762 vs Porites cylindrica PQ666634	0.00118776	NA	NA
ND2	Porites rus LN864762 vs Porites fontanesii NC 037434	0.00241115	0.0473796	0.05089
ND2	Porites rus LN864762 vs Porites harrisoni NC 037435	0.0011891	0.0119395	0.0995941
ND2	Porites rus LN864762 vs Porites lobata KU761954	0.00119027	0.0079127	0.150425
ND2	Porites rus LN864762 vs Porites lobata NC 030186	0.00118827	0.00396959	0.299343
ND2	Porites rus LN864762 vs Porites lutea NC 029695	0.00118957	0.00792809	0.150045
ND2	Porites rus LN864762 vs Porites okinawensis NC 015644	0.00118827	0.00396959	0.299343
ND2	Porites rus LN864762 vs Porites panamensis KU761953	0.00123013	0.0217382	0.0565886
ND2	Porites rus LN864762 vs Porites panamensis NC 024182	0.00119785	0.0275876	0.0434197
ND2	Porites rus LN864762 vs Porites porites NC 008166	0.0012283	0.0255695	0.0480376
ND2	Porites sverdrupi KU956960 vs Porites cylindrica PQ666634	NA	0.0255891	0
ND2	Porites sverdrupi KU956960 vs Porites fontanesii NC 037434	0.0012403	0.0321791	0.0385437
ND2	Porites sverdrupi KU956960 vs Porites harrisoni NC 037435	NA	0.0292348	0
ND2	Porites sverdrupi KU956960 vs Porites lobata KU761954	NA	0.0253828	0
ND2	Porites sverdrupi KU956960 vs Porites lobata NC 030186	NA	0.0318278	0
ND2	Porites sverdrupi KU956960 vs Porites lutea NC 029695	NA	0.0329832	0
ND2	Porites sverdrupi KU956960 vs Porites okinawensis NC 015644	NA	0.0318278	0
ND2	Porites sverdrupi KU956960 vs Porites panamensis KU761953	NA	0.00401979	0
ND2	Porites sverdrupi KU956960 vs Porites panamensis NC 024182	NA	0.00804553	0
ND2	Porites sverdrupi KU956960 vs Porites porites NC 008166	NA	0.00809393	0
ND2	Porites sverdrupi KU956960 vs Porites rus LN864762	0.00122842	0.0255618	0.0480568
ND3	Porites cylindrica OZ037789 vs Porites cylindrica PQ666634	NA	NA	NA
ND3	Porites cylindrica OZ037789 vs Porites fontanesii NC-037434	NA	NA	NA
ND3	Porites cylindrica OZ037789 vs Porites harrisoni NC-037435	NA	NA	NA
ND3	Porites cylindrica OZ037789 vs Porites lobata KU761954	NA	0.0131181	0
ND3	Porites cylindrica OZ037789 vs Porites lobata NC-030186	NA	0.0131181	0
ND3	Porites cylindrica OZ037789 vs Porites lutea NC-029695	NA	NA	NA
ND3	Porites cylindrica OZ037789 vs Porites okinawensis NC_015644	NA	NA	NA
ND3	Porites cylindrica OZ037789 vs Porites panamensis KU761953	NA	NA	NA
ND3	Porites cylindrica OZ037789 vs Porites panamensis NC_024182	NA	NA	NA
ND3	Porites cylindrica OZ037789 vs Porites porites NC_008166	NA	NA	NA
ND3	Porites cylindrica OZ037789 vs Porites rus LN864762	NA	NA	NA
ND3	Porites cylindrica OZ037789 vs Porites sverdrupi KU956960	NA	NA	NA
ND3	Porites fontanesii NC 037434 vs Porites cylindrica PQ666634	NA	NA	NA
ND3	Porites harrisoni NC 037435 vs Porites cylindrica PQ666634	NA	NA	NA
ND3	Porites harrisoni NC 037435 vs Porites fontanesii NC 037434	NA	NA	NA
ND3	Porites lobata KU761954 vs Porites cylindrica PQ666634	NA	0.0131181	0
ND3	Porites lobata KU761954 vs Porites fontanesii NC 037434	NA	0.0131181	0
ND3	Porites lobata KU761954 vs Porites harrisoni NC 037435	NA	0.0131181	0
ND3	Porites lobata NC 030186 vs Porites cylindrica PQ666634	NA	0.0131181	0
ND3	Porites lobata NC 030186 vs Porites fontanesii NC 037434	NA	0.0131181	0
ND3	Porites lobata NC 030186 vs Porites harrisoni NC 037435	NA	0.0131181	0
ND3	Porites lobata NC 030186 vs Porites lobata KU761954	NA	NA	NA
ND3	Porites lutea NC 029695 vs Porites cylindrica PQ666634	NA	NA	NA
ND3	Porites lutea NC 029695 vs Porites fontanesii NC 037434	NA	NA	NA
ND3	Porites lutea NC 029695 vs Porites harrisoni NC 037435	NA	NA	NA
ND3	Porites lutea NC 029695 vs Porites lobata KU761954	NA	0.0131181	0
ND3	Porites lutea NC 029695 vs Porites lobata NC 030186	NA	0.0131181	0
ND3	Porites okinawensis NC 015644 vs Porites cylindrica PQ666634	NA	NA	NA
ND3	Porites okinawensis NC 015644 vs Porites fontanesii NC 037434	NA	NA	NA
ND3	Porites okinawensis NC 015644 vs Porites harrisoni NC 037435	NA	NA	NA
ND3	Porites okinawensis NC 015644 vs Porites lobata KU761954	NA	0.0131181	0
ND3	Porites okinawensis NC 015644 vs Porites lobata NC 030186	NA	0.0131181	0
ND3	Porites okinawensis NC 015644 vs Porites lutea NC 029695	NA	NA	NA
ND3	Porites panamensis KU761953 vs Porites cylindrica PQ666634	NA	NA	NA
ND3	Porites panamensis KU761953 vs Porites fontanesii NC 037434	NA	NA	NA
ND3	Porites panamensis KU761953 vs Porites harrisoni NC 037435	NA	NA	NA
ND3	Porites panamensis KU761953 vs Porites lobata KU761954	NA	0.0131181	0
ND3	Porites panamensis KU761953 vs Porites lobata NC 030186	NA	0.0131181	0
ND3	Porites panamensis KU761953 vs Porites lutea NC 029695	NA	NA	NA
ND3	Porites panamensis KU761953 vs Porites okinawensis NC 015644	NA	NA	NA
ND3	Porites panamensis NC 024182 vs Porites cylindrica PQ666634	NA	NA	NA
ND3	Porites panamensis NC 024182 vs Porites fontanesii NC 037434	NA	NA	NA
ND3	Porites panamensis NC 024182 vs Porites harrisoni NC 037435	NA	NA	NA
ND3	Porites panamensis NC 024182 vs Porites lobata KU761954	NA	0.0131181	0
ND3	Porites panamensis NC 024182 vs Porites lobata NC 030186	NA	0.0131181	0
ND3	Porites panamensis NC 024182 vs Porites lutea NC 029695	NA	NA	NA
ND3	Porites panamensis NC 024182 vs Porites okinawensis NC 015644	NA	NA	NA
ND3	Porites panamensis NC 024182 vs Porites panamensis KU761953	NA	NA	NA
ND3	Porites porites NC 008166 vs Porites cylindrica PQ666634	NA	NA	NA
ND3	Porites porites NC 008166 vs Porites fontanesii NC 037434	NA	NA	NA
ND3	Porites porites NC 008166 vs Porites harrisoni NC 037435	NA	NA	NA
ND3	Porites porites NC 008166 vs Porites lobata KU761954	NA	0.0131181	0
ND3	Porites porites NC 008166 vs Porites lobata NC 030186	NA	0.0131181	0
ND3	Porites porites NC 008166 vs Porites lutea NC 029695	NA	NA	NA
ND3	Porites porites NC 008166 vs Porites okinawensis NC 015644	NA	NA	NA
ND3	Porites porites NC 008166 vs Porites panamensis KU761953	NA	NA	NA
ND3	Porites porites NC 008166 vs Porites panamensis NC 024182	NA	NA	NA
ND3	Porites rus LN864762 vs Porites cylindrica PQ666634	NA	NA	NA
ND3	Porites rus LN864762 vs Porites fontanesii NC 037434	NA	NA	NA
ND3	Porites rus LN864762 vs Porites harrisoni NC 037435	NA	NA	NA
ND3	Porites rus LN864762 vs Porites lobata KU761954	NA	0.0131181	0
ND3	Porites rus LN864762 vs Porites lobata NC 030186	NA	0.0131181	0
ND3	Porites rus LN864762 vs Porites lutea NC 029695	NA	NA	NA
ND3	Porites rus LN864762 vs Porites okinawensis NC 015644	NA	NA	NA
ND3	Porites rus LN864762 vs Porites panamensis KU761953	NA	NA	NA
ND3	Porites rus LN864762 vs Porites panamensis NC 024182	NA	NA	NA
ND3	Porites rus LN864762 vs Porites porites NC 008166	NA	NA	NA
ND3	Porites sverdrupi KU956960 vs Porites cylindrica PQ666634	NA	NA	NA
ND3	Porites sverdrupi KU956960 vs Porites fontanesii NC 037434	NA	NA	NA
ND3	Porites sverdrupi KU956960 vs Porites harrisoni NC 037435	NA	NA	NA
ND3	Porites sverdrupi KU956960 vs Porites lobata KU761954	NA	0.0131181	0
ND3	Porites sverdrupi KU956960 vs Porites lobata NC 030186	NA	0.0131181	0
ND3	Porites sverdrupi KU956960 vs Porites lutea NC 029695	NA	NA	NA
ND3	Porites sverdrupi KU956960 vs Porites okinawensis NC 015644	NA	NA	NA
ND3	Porites sverdrupi KU956960 vs Porites panamensis KU761953	NA	NA	NA
ND3	Porites sverdrupi KU956960 vs Porites panamensis NC 024182	NA	NA	NA
ND3	Porites sverdrupi KU956960 vs Porites porites NC 008166	NA	NA	NA
ND3	Porites sverdrupi KU956960 vs Porites rus LN864762	NA	NA	NA
ND4	Porites cylindrica OZ037789 vs Porites cylindrica PQ666634	NA	NA	NA
ND4	Porites cylindrica OZ037789 vs Porites fontanesii NC-037434	0.00185673	0.0961157	0.0193176
ND4	Porites cylindrica OZ037789 vs Porites harrisoni NC-037435	NA	0.0220078	0
ND4	Porites cylindrica OZ037789 vs Porites lobata KU761954	0.000871419	0.0225015	0.0387271
ND4	Porites cylindrica OZ037789 vs Porites lobata NC-030186	NA	NA	NA
ND4	Porites cylindrica OZ037789 vs Porites lutea NC-029695	0.000868646	0.0125612	0.0691533
ND4	Porites cylindrica OZ037789 vs Porites okinawensis NC_015644	0.000867206	NA	NA
ND4	Porites cylindrica OZ037789 vs Porites panamensis KU761953	0.00186685	0.0387291	0.0482027
ND4	Porites cylindrica OZ037789 vs Porites panamensis NC_024182	0.00186685	0.0387291	0.0482027
ND4	Porites cylindrica OZ037789 vs Porites porites NC_008166	0.00280259	0.0387079	0.0724035
ND4	Porites cylindrica OZ037789 vs Porites rus LN864762	NA	0.00908422	0
ND4	Porites cylindrica OZ037789 vs Porites sverdrupi KU956960	0.00186684	0.0414226	0.0450682
ND4	Porites fontanesii NC 037434 vs Porites cylindrica PQ666634	0.00185673	0.0961157	0.0193176
ND4	Porites harrisoni NC 037435 vs Porites cylindrica PQ666634	NA	0.0220078	0
ND4	Porites harrisoni NC 037435 vs Porites fontanesii NC 037434	0.00186393	0.0980156	0.0190167
ND4	Porites lobata KU761954 vs Porites cylindrica PQ666634	0.000871419	0.0225015	0.0387271
ND4	Porites lobata KU761954 vs Porites fontanesii NC 037434	0.00279728	0.10078	0.0277562
ND4	Porites lobata KU761954 vs Porites harrisoni NC 037435	0.000874015	0.0320026	0.0273107
ND4	Porites lobata NC 030186 vs Porites cylindrica PQ666634	NA	NA	NA
ND4	Porites lobata NC 030186 vs Porites fontanesii NC 037434	0.00185673	0.0961157	0.0193176
ND4	Porites lobata NC 030186 vs Porites harrisoni NC 037435	NA	0.0220078	0
ND4	Porites lobata NC 030186 vs Porites lobata KU761954	0.000871419	0.0225015	0.0387271
ND4	Porites lutea NC 029695 vs Porites cylindrica PQ666634	0.000868646	0.0125612	0.0691533
ND4	Porites lutea NC 029695 vs Porites fontanesii NC 037434	0.00277318	0.0914274	0.030332
ND4	Porites lutea NC 029695 vs Porites harrisoni NC 037435	0.000871198	0.0155694	0.0559558
ND4	Porites lutea NC 029695 vs Porites lobata KU761954	0.00174653	0.022375	0.0780572
ND4	Porites lutea NC 029695 vs Porites lobata NC 030186	0.000868646	0.0125612	0.0691533
ND4	Porites okinawensis NC 015644 vs Porites cylindrica PQ666634	0.000867206	NA	NA
ND4	Porites okinawensis NC 015644 vs Porites fontanesii NC 037434	0.00278636	0.0961635	0.0289752
ND4	Porites okinawensis NC 015644 vs Porites harrisoni NC 037435	0.000869763	0.0220191	0.0395004
ND4	Porites okinawensis NC 015644 vs Porites lobata KU761954	0.000871419	0.0225015	0.0387271
ND4	Porites okinawensis NC 015644 vs Porites lobata NC 030186	0.000867206	NA	NA
ND4	Porites okinawensis NC 015644 vs Porites lutea NC 029695	0.00173804	0.0125679	0.138293
ND4	Porites panamensis KU761953 vs Porites cylindrica PQ666634	0.00186685	0.0387291	0.0482027
ND4	Porites panamensis KU761953 vs Porites fontanesii NC 037434	0.0036564	0.0763484	0.047891
ND4	Porites panamensis KU761953 vs Porites harrisoni NC 037435	0.00187499	0.0409276	0.0458124
ND4	Porites panamensis KU761953 vs Porites lobata KU761954	0.00093628	0.0420708	0.0222549
ND4	Porites panamensis KU761953 vs Porites lobata NC 030186	0.00186685	0.0387291	0.0482027
ND4	Porites panamensis KU761953 vs Porites lutea NC 029695	0.00277703	0.0342373	0.0811112
ND4	Porites panamensis KU761953 vs Porites okinawensis NC 015644	0.00280155	0.0387472	0.0723034
ND4	Porites panamensis NC 024182 vs Porites cylindrica PQ666634	0.00186685	0.0387291	0.0482027
ND4	Porites panamensis NC 024182 vs Porites fontanesii NC 037434	0.0036564	0.0763484	0.047891
ND4	Porites panamensis NC 024182 vs Porites harrisoni NC 037435	0.00187499	0.0409276	0.0458124
ND4	Porites panamensis NC 024182 vs Porites lobata KU761954	0.00093628	0.0420708	0.0222549
ND4	Porites panamensis NC 024182 vs Porites lobata NC 030186	0.00186685	0.0387291	0.0482027
ND4	Porites panamensis NC 024182 vs Porites lutea NC 029695	0.00277703	0.0342373	0.0811112
ND4	Porites panamensis NC 024182 vs Porites okinawensis NC 015644	0.00280155	0.0387472	0.0723034
ND4	Porites panamensis NC 024182 vs Porites panamensis KU761953	NA	NA	NA
ND4	Porites porites NC 008166 vs Porites cylindrica PQ666634	0.00280259	0.0387079	0.0724035
ND4	Porites porites NC 008166 vs Porites fontanesii NC 037434	0.00457363	0.0763323	0.0599173
ND4	Porites porites NC 008166 vs Porites harrisoni NC 037435	0.00281483	0.0409049	0.068814
ND4	Porites porites NC 008166 vs Porites lobata KU761954	0.00187411	0.0420476	0.044571
ND4	Porites porites NC 008166 vs Porites lobata NC 030186	0.00280259	0.0387079	0.0724035
ND4	Porites porites NC 008166 vs Porites lutea NC 029695	0.00370554	0.0342233	0.108275
ND4	Porites porites NC 008166 vs Porites okinawensis NC 015644	0.0037385	0.0387257	0.0965379
ND4	Porites porites NC 008166 vs Porites panamensis KU761953	0.000870264	NA	NA
ND4	Porites porites NC 008166 vs Porites panamensis NC 024182	0.000870264	NA	NA
ND4	Porites rus LN864762 vs Porites cylindrica PQ666634	NA	0.00908422	0
ND4	Porites rus LN864762 vs Porites fontanesii NC 037434	0.00184137	0.0952667	0.0193286
ND4	Porites rus LN864762 vs Porites harrisoni NC 037435	NA	0.0155046	0
ND4	Porites rus LN864762 vs Porites lobata KU761954	0.000935749	0.0206585	0.0452961
ND4	Porites rus LN864762 vs Porites lobata NC 030186	NA	0.00908422	0
ND4	Porites rus LN864762 vs Porites lutea NC 029695	0.000878324	0.00905138	0.0970376
ND4	Porites rus LN864762 vs Porites okinawensis NC 015644	0.00087727	0.00908891	0.096521
ND4	Porites rus LN864762 vs Porites panamensis KU761953	0.00183234	0.03796	0.0482704
ND4	Porites rus LN864762 vs Porites panamensis NC 024182	0.00183234	0.03796	0.0482704
ND4	Porites rus LN864762 vs Porites porites NC 008166	0.00275047	0.037949	0.0724781
ND4	Porites sverdrupi KU956960 vs Porites cylindrica PQ666634	0.00186684	0.0414226	0.0450682
ND4	Porites sverdrupi KU956960 vs Porites fontanesii NC 037434	0.00365627	0.0794203	0.0460369
ND4	Porites sverdrupi KU956960 vs Porites harrisoni NC 037435	0.001875	0.0436011	0.0430033
ND4	Porites sverdrupi KU956960 vs Porites lobata KU761954	0.000936269	0.0448267	0.0208864
ND4	Porites sverdrupi KU956960 vs Porites lobata NC 030186	0.00186684	0.0414226	0.0450682
ND4	Porites sverdrupi KU956960 vs Porites lutea NC 029695	0.00277702	0.0369711	0.0751132
ND4	Porites sverdrupi KU956960 vs Porites okinawensis NC 015644	0.00280154	0.041442	0.0676015
ND4	Porites sverdrupi KU956960 vs Porites panamensis KU761953	NA	0.0031005	0
ND4	Porites sverdrupi KU956960 vs Porites panamensis NC 024182	NA	0.0031005	0
ND4	Porites sverdrupi KU956960 vs Porites porites NC 008166	0.000870234	0.0031003	0.280693
ND4	Porites sverdrupi KU956960 vs Porites rus LN864762	0.00183233	0.0407842	0.0449275
ND4L	Porites cylindrica OZ037789 vs Porites cylindrica PQ666634	NA	NA	NA
ND4L	Porites cylindrica OZ037789 vs Porites fontanesii NC-037434	NA	0.0161817	0
ND4L	Porites cylindrica OZ037789 vs Porites harrisoni NC-037435	NA	NA	NA
ND4L	Porites cylindrica OZ037789 vs Porites lobata KU761954	NA	NA	NA
ND4L	Porites cylindrica OZ037789 vs Porites lobata NC-030186	NA	NA	NA
ND4L	Porites cylindrica OZ037789 vs Porites lutea NC-029695	NA	NA	NA
ND4L	Porites cylindrica OZ037789 vs Porites okinawensis NC_015644	NA	NA	NA
ND4L	Porites cylindrica OZ037789 vs Porites panamensis KU761953	NA	NA	NA
ND4L	Porites cylindrica OZ037789 vs Porites panamensis NC_024182	NA	NA	NA
ND4L	Porites cylindrica OZ037789 vs Porites porites NC_008166	NA	NA	NA
ND4L	Porites cylindrica OZ037789 vs Porites rus LN864762	NA	NA	NA
ND4L	Porites cylindrica OZ037789 vs Porites sverdrupi KU956960	NA	NA	NA
ND4L	Porites fontanesii NC 037434 vs Porites cylindrica PQ666634	NA	0.0161817	0
ND4L	Porites harrisoni NC 037435 vs Porites cylindrica PQ666634	NA	NA	NA
ND4L	Porites harrisoni NC 037435 vs Porites fontanesii NC 037434	NA	0.0161817	0
ND4L	Porites lobata KU761954 vs Porites cylindrica PQ666634	NA	NA	NA
ND4L	Porites lobata KU761954 vs Porites fontanesii NC 037434	NA	0.0161817	0
ND4L	Porites lobata KU761954 vs Porites harrisoni NC 037435	NA	NA	NA
ND4L	Porites lobata NC 030186 vs Porites cylindrica PQ666634	NA	NA	NA
ND4L	Porites lobata NC 030186 vs Porites fontanesii NC 037434	NA	0.0161817	0
ND4L	Porites lobata NC 030186 vs Porites harrisoni NC 037435	NA	NA	NA
ND4L	Porites lobata NC 030186 vs Porites lobata KU761954	NA	NA	NA
ND4L	Porites lutea NC 029695 vs Porites cylindrica PQ666634	NA	NA	NA
ND4L	Porites lutea NC 029695 vs Porites fontanesii NC 037434	NA	0.0161817	0
ND4L	Porites lutea NC 029695 vs Porites harrisoni NC 037435	NA	NA	NA
ND4L	Porites lutea NC 029695 vs Porites lobata KU761954	NA	NA	NA
ND4L	Porites lutea NC 029695 vs Porites lobata NC 030186	NA	NA	NA
ND4L	Porites okinawensis NC 015644 vs Porites cylindrica PQ666634	NA	NA	NA
ND4L	Porites okinawensis NC 015644 vs Porites fontanesii NC 037434	NA	0.0161817	0
ND4L	Porites okinawensis NC 015644 vs Porites harrisoni NC 037435	NA	NA	NA
ND4L	Porites okinawensis NC 015644 vs Porites lobata KU761954	NA	NA	NA
ND4L	Porites okinawensis NC 015644 vs Porites lobata NC 030186	NA	NA	NA
ND4L	Porites okinawensis NC 015644 vs Porites lutea NC 029695	NA	NA	NA
ND4L	Porites panamensis KU761953 vs Porites cylindrica PQ666634	NA	NA	NA
ND4L	Porites panamensis KU761953 vs Porites fontanesii NC 037434	NA	0.0161817	0
ND4L	Porites panamensis KU761953 vs Porites harrisoni NC 037435	NA	NA	NA
ND4L	Porites panamensis KU761953 vs Porites lobata KU761954	NA	NA	NA
ND4L	Porites panamensis KU761953 vs Porites lobata NC 030186	NA	NA	NA
ND4L	Porites panamensis KU761953 vs Porites lutea NC 029695	NA	NA	NA
ND4L	Porites panamensis KU761953 vs Porites okinawensis NC 015644	NA	NA	NA
ND4L	Porites panamensis NC 024182 vs Porites cylindrica PQ666634	NA	NA	NA
ND4L	Porites panamensis NC 024182 vs Porites fontanesii NC 037434	NA	0.0161817	0
ND4L	Porites panamensis NC 024182 vs Porites harrisoni NC 037435	NA	NA	NA
ND4L	Porites panamensis NC 024182 vs Porites lobata KU761954	NA	NA	NA
ND4L	Porites panamensis NC 024182 vs Porites lobata NC 030186	NA	NA	NA
ND4L	Porites panamensis NC 024182 vs Porites lutea NC 029695	NA	NA	NA
ND4L	Porites panamensis NC 024182 vs Porites okinawensis NC 015644	NA	NA	NA
ND4L	Porites panamensis NC 024182 vs Porites panamensis KU761953	NA	NA	NA
ND4L	Porites porites NC 008166 vs Porites cylindrica PQ666634	NA	NA	NA
ND4L	Porites porites NC 008166 vs Porites fontanesii NC 037434	NA	0.0161817	0
ND4L	Porites porites NC 008166 vs Porites harrisoni NC 037435	NA	NA	NA
ND4L	Porites porites NC 008166 vs Porites lobata KU761954	NA	NA	NA
ND4L	Porites porites NC 008166 vs Porites lobata NC 030186	NA	NA	NA
ND4L	Porites porites NC 008166 vs Porites lutea NC 029695	NA	NA	NA
ND4L	Porites porites NC 008166 vs Porites okinawensis NC 015644	NA	NA	NA
ND4L	Porites porites NC 008166 vs Porites panamensis KU761953	NA	NA	NA
ND4L	Porites porites NC 008166 vs Porites panamensis NC 024182	NA	NA	NA
ND4L	Porites rus LN864762 vs Porites cylindrica PQ666634	NA	NA	NA
ND4L	Porites rus LN864762 vs Porites fontanesii NC 037434	NA	0.0161817	0
ND4L	Porites rus LN864762 vs Porites harrisoni NC 037435	NA	NA	NA
ND4L	Porites rus LN864762 vs Porites lobata KU761954	NA	NA	NA
ND4L	Porites rus LN864762 vs Porites lobata NC 030186	NA	NA	NA
ND4L	Porites rus LN864762 vs Porites lutea NC 029695	NA	NA	NA
ND4L	Porites rus LN864762 vs Porites okinawensis NC 015644	NA	NA	NA
ND4L	Porites rus LN864762 vs Porites panamensis KU761953	NA	NA	NA
ND4L	Porites rus LN864762 vs Porites panamensis NC 024182	NA	NA	NA
ND4L	Porites rus LN864762 vs Porites porites NC 008166	NA	NA	NA
ND4L	Porites sverdrupi KU956960 vs Porites cylindrica PQ666634	NA	NA	NA
ND4L	Porites sverdrupi KU956960 vs Porites fontanesii NC 037434	NA	0.0161817	0
ND4L	Porites sverdrupi KU956960 vs Porites harrisoni NC 037435	NA	NA	NA
ND4L	Porites sverdrupi KU956960 vs Porites lobata KU761954	NA	NA	NA
ND4L	Porites sverdrupi KU956960 vs Porites lobata NC 030186	NA	NA	NA
ND4L	Porites sverdrupi KU956960 vs Porites lutea NC 029695	NA	NA	NA
ND4L	Porites sverdrupi KU956960 vs Porites okinawensis NC 015644	NA	NA	NA
ND4L	Porites sverdrupi KU956960 vs Porites panamensis KU761953	NA	NA	NA
ND4L	Porites sverdrupi KU956960 vs Porites panamensis NC 024182	NA	NA	NA
ND4L	Porites sverdrupi KU956960 vs Porites porites NC 008166	NA	NA	NA
ND4L	Porites sverdrupi KU956960 vs Porites rus LN864762	NA	NA	NA
ND5	Porites cylindrica OZ037789 vs Porites cylindrica PQ666634	NA	0.00257552	0
ND5	Porites cylindrica OZ037789 vs Porites fontanesii NC-037434	0.00444599	0.0501899	0.0885834
ND5	Porites cylindrica OZ037789 vs Porites harrisoni NC-037435	0.000698427	0.010058	0.0694401
ND5	Porites cylindrica OZ037789 vs Porites lobata KU761954	0.0006918	0.00779576	0.0887404
ND5	Porites cylindrica OZ037789 vs Porites lobata NC-030186	NA	0.00258258	0
ND5	Porites cylindrica OZ037789 vs Porites lutea NC-029695	0.000689711	0.0052081	0.13243
ND5	Porites cylindrica OZ037789 vs Porites okinawensis NC_015644	NA	0.00258258	0
ND5	Porites cylindrica OZ037789 vs Porites panamensis KU761953	0.00283162	0.0549909	0.0514925
ND5	Porites cylindrica OZ037789 vs Porites panamensis NC_024182	0.00210775	0.0590441	0.0356979
ND5	Porites cylindrica OZ037789 vs Porites porites NC_008166	0.00210852	0.0563387	0.0374257
ND5	Porites cylindrica OZ037789 vs Porites rus LN864762	0.0007156	0.0139458	0.051313
ND5	Porites cylindrica OZ037789 vs Porites sverdrupi KU956960	0.00212461	0.0574519	0.0369808
ND5	Porites fontanesii NC 037434 vs Porites cylindrica PQ666634	0.00443686	0.0481918	0.0920668
ND5	Porites harrisoni NC 037435 vs Porites cylindrica PQ666634	0.000710581	0.0118679	0.0598742
ND5	Porites harrisoni NC 037435 vs Porites fontanesii NC 037434	0.00371875	0.0541296	0.0687008
ND5	Porites lobata KU761954 vs Porites cylindrica PQ666634	0.000692308	0.0103838	0.066672
ND5	Porites lobata KU761954 vs Porites fontanesii NC 037434	0.00369014	0.0530495	0.0695604
ND5	Porites lobata KU761954 vs Porites harrisoni NC 037435	NA	0.0167508	0
ND5	Porites lobata NC 030186 vs Porites cylindrica PQ666634	NA	0.00499185	0
ND5	Porites lobata NC 030186 vs Porites fontanesii NC 037434	0.0045062	0.046165	0.0976107
ND5	Porites lobata NC 030186 vs Porites harrisoni NC 037435	0.000718033	0.00686007	0.104668
ND5	Porites lobata NC 030186 vs Porites lobata KU761954	0.000698556	0.0100645	0.069408
ND5	Porites lutea NC 029695 vs Porites cylindrica PQ666634	0.000696396	0.00755657	0.0921577
ND5	Porites lutea NC 029695 vs Porites fontanesii NC 037434	0.0036542	0.0545651	0.0669695
ND5	Porites lutea NC 029695 vs Porites harrisoni NC 037435	NA	0.00924632	0
ND5	Porites lutea NC 029695 vs Porites lobata KU761954	NA	0.0127166	0
ND5	Porites lutea NC 029695 vs Porites lobata NC 030186	0.000691189	0.00782292	0.0883543
ND5	Porites okinawensis NC 015644 vs Porites cylindrica PQ666634	NA	0.00499185	0
ND5	Porites okinawensis NC 015644 vs Porites fontanesii NC 037434	0.0045062	0.046165	0.0976107
ND5	Porites okinawensis NC 015644 vs Porites harrisoni NC 037435	0.000718033	0.00686007	0.104668
ND5	Porites okinawensis NC 015644 vs Porites lobata KU761954	0.000698556	0.0100645	0.069408
ND5	Porites okinawensis NC 015644 vs Porites lobata NC 030186	NA	NA	NA
ND5	Porites okinawensis NC 015644 vs Porites lutea NC 029695	0.000691189	0.00782292	0.0883543
ND5	Porites panamensis KU761953 vs Porites cylindrica PQ666634	0.00281545	0.0534491	0.0526753
ND5	Porites panamensis KU761953 vs Porites fontanesii NC 037434	0.00572366	0.055993	0.102221
ND5	Porites panamensis KU761953 vs Porites harrisoni NC 037435	0.002154	0.0591839	0.036395
ND5	Porites panamensis KU761953 vs Porites lobata KU761954	0.00210869	0.0590399	0.0357164
ND5	Porites panamensis KU761953 vs Porites lobata NC 030186	0.00281243	0.0589844	0.047681
ND5	Porites panamensis KU761953 vs Porites lutea NC 029695	0.00213602	0.0513047	0.0416339
ND5	Porites panamensis KU761953 vs Porites okinawensis NC 015644	0.00281243	0.0589844	0.047681
ND5	Porites panamensis NC 024182 vs Porites cylindrica PQ666634	0.00209523	0.057597	0.0363775
ND5	Porites panamensis NC 024182 vs Porites fontanesii NC 037434	0.00504852	0.0520092	0.0970698
ND5	Porites panamensis NC 024182 vs Porites harrisoni NC 037435	0.00144832	0.0550991	0.0262858
ND5	Porites panamensis NC 024182 vs Porites lobata KU761954	0.00139501	0.0633693	0.0220139
ND5	Porites panamensis NC 024182 vs Porites lobata NC 030186	0.00212397	0.0548757	0.0387052
ND5	Porites panamensis NC 024182 vs Porites lutea NC 029695	0.00141181	0.0553623	0.0255013
ND5	Porites panamensis NC 024182 vs Porites okinawensis NC 015644	0.00212397	0.0548757	0.0387052
ND5	Porites panamensis NC 024182 vs Porites panamensis KU761953	0.000688988	0.00263049	0.261923
ND5	Porites porites NC 008166 vs Porites cylindrica PQ666634	0.00209594	0.0548447	0.0382159
ND5	Porites porites NC 008166 vs Porites fontanesii NC 037434	0.00497305	0.0572847	0.0868129
ND5	Porites porites NC 008166 vs Porites harrisoni NC 037435	0.00142597	0.0605817	0.023538
ND5	Porites porites NC 008166 vs Porites lobata KU761954	0.00139546	0.0605858	0.0230328
ND5	Porites porites NC 008166 vs Porites lobata NC 030186	0.00209613	0.0602727	0.0347775
ND5	Porites porites NC 008166 vs Porites lutea NC 029695	0.00141237	0.0527177	0.0267912
ND5	Porites porites NC 008166 vs Porites okinawensis NC 015644	0.00209613	0.0602727	0.0347775
ND5	Porites porites NC 008166 vs Porites panamensis KU761953	0.000689125	0.0105722	0.0651828
ND5	Porites porites NC 008166 vs Porites panamensis NC 024182	NA	0.0132015	0
ND5	Porites rus LN864762 vs Porites cylindrica PQ666634	0.000725815	0.0155918	0.0465511
ND5	Porites rus LN864762 vs Porites fontanesii NC 037434	0.00508342	0.0635623	0.0799754
ND5	Porites rus LN864762 vs Porites harrisoni NC 037435	0.00146224	0.0175004	0.0835544
ND5	Porites rus LN864762 vs Porites lobata KU761954	0.00145068	0.0202155	0.0717608
ND5	Porites rus LN864762 vs Porites lobata NC 030186	0.0020419	0.0196384	0.103975
ND5	Porites rus LN864762 vs Porites lutea NC 029695	NA	0.0132708	0
ND5	Porites rus LN864762 vs Porites okinawensis NC 015644	0.0020419	0.0196384	0.103975
ND5	Porites rus LN864762 vs Porites panamensis KU761953	0.00353511	0.0609491	0.058001
ND5	Porites rus LN864762 vs Porites panamensis NC 024182	0.00278992	0.0667106	0.0418212
ND5	Porites rus LN864762 vs Porites porites NC 008166	0.00279088	0.0639021	0.0436743
ND5	Porites sverdrupi KU956960 vs Porites cylindrica PQ666634	0.00211235	0.0559672	0.0377427
ND5	Porites sverdrupi KU956960 vs Porites fontanesii NC 037434	0.00501064	0.0583798	0.0858283
ND5	Porites sverdrupi KU956960 vs Porites harrisoni NC 037435	0.00143626	0.0616299	0.0233046
ND5	Porites sverdrupi KU956960 vs Porites lobata KU761954	0.0014063	0.0615803	0.0228368
ND5	Porites sverdrupi KU956960 vs Porites lobata NC 030186	0.00211007	0.0615202	0.0342989
ND5	Porites sverdrupi KU956960 vs Porites lutea NC 029695	0.00142476	0.0536959	0.0265338
ND5	Porites sverdrupi KU956960 vs Porites okinawensis NC 015644	0.00211007	0.0615202	0.0342989
ND5	Porites sverdrupi KU956960 vs Porites panamensis KU761953	0.000689373	0.00262418	0.2627
ND5	Porites sverdrupi KU956960 vs Porites panamensis NC 024182	NA	0.0052453	0
ND5	Porites sverdrupi KU956960 vs Porites porites NC 008166	NA	0.0131844	0
ND5	Porites sverdrupi KU956960 vs Porites rus LN864762	0.00280065	0.0658692	0.0425183
ND6	Porites cylindrica OZ037789 vs Porites cylindrica PQ666634	NA	NA	NA
ND6	Porites cylindrica OZ037789 vs Porites fontanesii NC-037434	NA	0.0246256	0
ND6	Porites cylindrica OZ037789 vs Porites harrisoni NC-037435	NA	0.00817828	0
ND6	Porites cylindrica OZ037789 vs Porites lobata KU761954	NA	0.00813957	0
ND6	Porites cylindrica OZ037789 vs Porites lobata NC-030186	NA	NA	NA
ND6	Porites cylindrica OZ037789 vs Porites lutea NC-029695	NA	NA	NA
ND6	Porites cylindrica OZ037789 vs Porites okinawensis NC_015644	NA	NA	NA
ND6	Porites cylindrica OZ037789 vs Porites panamensis KU761953	NA	0.0244905	0
ND6	Porites cylindrica OZ037789 vs Porites panamensis NC_024182	NA	0.0331104	0
ND6	Porites cylindrica OZ037789 vs Porites porites NC_008166	0.00214787	0.0327863	0.0655113
ND6	Porites cylindrica OZ037789 vs Porites rus LN864762	NA	0.0078499	0
ND6	Porites cylindrica OZ037789 vs Porites sverdrupi KU956960	NA	0.0244905	0
ND6	Porites fontanesii NC 037434 vs Porites cylindrica PQ666634	NA	0.0246256	0
ND6	Porites harrisoni NC 037435 vs Porites cylindrica PQ666634	NA	0.00817828	0
ND6	Porites harrisoni NC 037435 vs Porites fontanesii NC 037434	NA	0.0331776	0
ND6	Porites lobata KU761954 vs Porites cylindrica PQ666634	NA	0.00813957	0
ND6	Porites lobata KU761954 vs Porites fontanesii NC 037434	NA	0.0326029	0
ND6	Porites lobata KU761954 vs Porites harrisoni NC 037435	NA	0.016399	0
ND6	Porites lobata NC 030186 vs Porites cylindrica PQ666634	NA	NA	NA
ND6	Porites lobata NC 030186 vs Porites fontanesii NC 037434	NA	0.0246256	0
ND6	Porites lobata NC 030186 vs Porites harrisoni NC 037435	NA	0.00817828	0
ND6	Porites lobata NC 030186 vs Porites lobata KU761954	NA	0.00813957	0
ND6	Porites lutea NC 029695 vs Porites cylindrica PQ666634	NA	NA	NA
ND6	Porites lutea NC 029695 vs Porites fontanesii NC 037434	NA	0.0246256	0
ND6	Porites lutea NC 029695 vs Porites harrisoni NC 037435	NA	0.00817828	0
ND6	Porites lutea NC 029695 vs Porites lobata KU761954	NA	0.00813957	0
ND6	Porites lutea NC 029695 vs Porites lobata NC 030186	NA	NA	NA
ND6	Porites okinawensis NC 015644 vs Porites cylindrica PQ666634	NA	NA	NA
ND6	Porites okinawensis NC 015644 vs Porites fontanesii NC 037434	NA	0.0246256	0
ND6	Porites okinawensis NC 015644 vs Porites harrisoni NC 037435	NA	0.00817828	0
ND6	Porites okinawensis NC 015644 vs Porites lobata KU761954	NA	0.00813957	0
ND6	Porites okinawensis NC 015644 vs Porites lobata NC 030186	NA	NA	NA
ND6	Porites okinawensis NC 015644 vs Porites lutea NC 029695	NA	NA	NA
ND6	Porites panamensis KU761953 vs Porites cylindrica PQ666634	NA	0.0244905	0
ND6	Porites panamensis KU761953 vs Porites fontanesii NC 037434	NA	0.0161139	0
ND6	Porites panamensis KU761953 vs Porites harrisoni NC 037435	NA	0.032934	0
ND6	Porites panamensis KU761953 vs Porites lobata KU761954	NA	0.0244236	0
ND6	Porites panamensis KU761953 vs Porites lobata NC 030186	NA	0.0244905	0
ND6	Porites panamensis KU761953 vs Porites lutea NC 029695	NA	0.0244905	0
ND6	Porites panamensis KU761953 vs Porites okinawensis NC 015644	NA	0.0244905	0
ND6	Porites panamensis NC 024182 vs Porites cylindrica PQ666634	NA	0.0331104	0
ND6	Porites panamensis NC 024182 vs Porites fontanesii NC 037434	NA	0.0245302	0
ND6	Porites panamensis NC 024182 vs Porites harrisoni NC 037435	NA	0.0417895	0
ND6	Porites panamensis NC 024182 vs Porites lobata KU761954	NA	0.0330182	0
ND6	Porites panamensis NC 024182 vs Porites lobata NC 030186	NA	0.0331104	0
ND6	Porites panamensis NC 024182 vs Porites lutea NC 029695	NA	0.0331104	0
ND6	Porites panamensis NC 024182 vs Porites okinawensis NC 015644	NA	0.0331104	0
ND6	Porites panamensis NC 024182 vs Porites panamensis KU761953	NA	0.00804261	0
ND6	Porites porites NC 008166 vs Porites cylindrica PQ666634	0.00214787	0.0327863	0.0655113
ND6	Porites porites NC 008166 vs Porites fontanesii NC 037434	0.00215242	0.0242535	0.088747
ND6	Porites porites NC 008166 vs Porites harrisoni NC 037435	0.0021468	0.0412995	0.0519811
ND6	Porites porites NC 008166 vs Porites lobata KU761954	0.00214935	0.0326995	0.0657305
ND6	Porites porites NC 008166 vs Porites lobata NC 030186	0.00214787	0.0327863	0.0655113
ND6	Porites porites NC 008166 vs Porites lutea NC 029695	0.00214787	0.0327863	0.0655113
ND6	Porites porites NC 008166 vs Porites okinawensis NC 015644	0.00214787	0.0327863	0.0655113
ND6	Porites porites NC 008166 vs Porites panamensis KU761953	0.00215404	0.00797938	0.26995
ND6	Porites porites NC 008166 vs Porites panamensis NC 024182	0.00214995	0.0161557	0.133077
ND6	Porites rus LN864762 vs Porites cylindrica PQ666634	NA	0.0078499	0
ND6	Porites rus LN864762 vs Porites fontanesii NC 037434	NA	0.0328749	0
ND6	Porites rus LN864762 vs Porites harrisoni NC 037435	NA	0.0164116	0
ND6	Porites rus LN864762 vs Porites lobata KU761954	NA	0.0163308	0
ND6	Porites rus LN864762 vs Porites lobata NC 030186	NA	0.00814512	0
ND6	Porites rus LN864762 vs Porites lutea NC 029695	NA	0.0078499	0
ND6	Porites rus LN864762 vs Porites okinawensis NC 015644	NA	0.00814512	0
ND6	Porites rus LN864762 vs Porites panamensis KU761953	NA	0.0327494	0
ND6	Porites rus LN864762 vs Porites panamensis NC 024182	NA	0.0414753	0
ND6	Porites rus LN864762 vs Porites porites NC 008166	0.0021495	0.0411125	0.0522834
ND6	Porites sverdrupi KU956960 vs Porites cylindrica PQ666634	NA	0.0244905	0
ND6	Porites sverdrupi KU956960 vs Porites fontanesii NC 037434	NA	0.0161139	0
ND6	Porites sverdrupi KU956960 vs Porites harrisoni NC 037435	NA	0.032934	0
ND6	Porites sverdrupi KU956960 vs Porites lobata KU761954	NA	0.0244236	0
ND6	Porites sverdrupi KU956960 vs Porites lobata NC 030186	NA	0.0244905	0
ND6	Porites sverdrupi KU956960 vs Porites lutea NC 029695	NA	0.0244905	0
ND6	Porites sverdrupi KU956960 vs Porites okinawensis NC 015644	NA	0.0244905	0
ND6	Porites sverdrupi KU956960 vs Porites panamensis KU761953	NA	NA	NA
ND6	Porites sverdrupi KU956960 vs Porites panamensis NC 024182	NA	0.00804261	0
ND6	Porites sverdrupi KU956960 vs Porites porites NC 008166	0.00215404	0.00797938	0.26995
ND6	Porites sverdrupi KU956960 vs Porites rus LN864762	NA	0.0327494	0
